# Supplementary material for: GWAS and WGCNA analysis uncover candidate genes associated with drought in Brassica juncea L
Source: Front Plant Sci. 2025 Apr 4;16:1551804. doi: 10.3389/fpls.2025.1551804 (PMC12007043; doi:10.3389/fpls.2025.1551804)
Supplement: Supplementary file 1 [file Table1.xlsx]

## Sheet: Table S1
	Supplementary Table 2: Information for the 193 Brassica juncea accessions used in this study
	material_ID	Accession	Geography
	J38	Wuding Laoshuiba Rape	China,Yunnan
	J49	Wulong Gaoke	China,Yunnan
	J77	PX11	China,Yunnan
	J134	Qujing Rape	China,Yunnan
	J153	Kunyang Zhujiaying Red Rape	China,Yunnan
	J167	PX23	China,Yunnan
	J194	Quxi White Fllower Juncea	China,Yunnan
	J196	Quxi White Fllower Rape	China,Yunnan
	J197	Quxi Wangke Juncea	China,Yunnan
	J198	Songlin Dagen Rape	China,Yunnan
	J204	Yanxing Falong xiang Yellow Rape	China,Yunnan
	J209	Yiliang Gaojiao Rape	China,Yunnan
	J223	Huaning Gaojiao Yellow Rape	China,Yunnan
	J230	Mile Xishan Yellow Thin Rape	China,Yunnan
	J236	Jianshui Puxiongqu Rape	China,Yunnan
	J186	Nanchong Rape	China,Sichuan
	J39	Wuding Aijiao Yellow Rape	China,Yunnan
	J42	Huaping Big Rape	China,Yunnan
	J52	PX7	China,Yunnan
	J149	Kunyang Rape	China,Yunnan
	J165	Cengong Bitter Rape	China,Yunnan
	J176	Jiangchuan Taitouying Zhongke Rape	China,Yunnan
	J193	Quxi Aike Juncea	China,Yunnan
	J205	Chengong Yellow Rape	China,Yunnan
	J213	Mengzi Chuchong Black Rape	China,Yunnan
	J219	Fumin Black Rape	China,Yunnan
	J299	PX26	China,Yunnan
	J323	PX36	China,Yunnan
	J218	Fumin Gaojiao Yellow Rape	China,Yunnan
	J241	Songhui	China,Yunnan
	J31	Xiangyun Yellow Rape	China,Yunnan
	J34	Fuyuan Zhongan Yellow Rape	China,Yunnan
	J40	Wuding Qikeshu Black Rape	China,Yunnan
	J88	PX19	China,Yunnan
	J104	Qianfeng No.10	China,Yunnan
	J105	Baoshan No.1	China,Yunnan
	J116	Dengchuan Shaba Gaojiao Yellow Rape	China,Yunnan
	J118	Qiubei Yellow Rape	China,Yunnan
	J121	Qilu Dwarf Yellow Rape	China,Yunnan
	J166	PX22	China,Yunnan
	J175	Jiangchuan Shangtouying	China,Yunnan
	J190	PX23	China,Yunnan
	J199	Songlin Black Rape	China,Yunnan
	J202	Dayao Congwan Rape	China,Yunnan
	J216	Zhenyuan Bangaoke Yellow Rape	China,Yunnan
	J217	Fumin Gaojiao Golden Rape	China,Yunnan
	J328	PX38	China,Yunnan
	J231	Fengyi Liyuan Rape	China,Yunnan
	J55	PX8	China,Yunnan
	J64	PX1	China,Yunnan
	J154	Weishan Yellow Rape	China,Yunnan
	J89	PX20	China,Yunnan
	J99	Wenshan Rape	China,Yunnan
	J106	Lushui No.1	China,Yunnan
	J117	Denghuan Xihu Rape	China,Yunnan
	J119	Qiubei Black Rape	China,Yunnan
	J122	Xinping Qiqu Haba xiang Yellow Rape	China,Yunnan
	J125	Xinping Dazai xiang Yellow Juncea	China,Yunnan
	J160	Qingzheng Local Yellow Rape	China,Yunnan
	J161	Zijing Tall Rape	China,Yunnan
	J179	Daguan Niuwei Gaojiao Rape	China,Yunnan
	J325	PX37	China,Yunnan
	J30	Pengpu xiang Gaojiao Rape	China,Yunnan
	J46	Jiangchuan Qiaolan	China,Yunnan
	J60	PX9	China,Yunnan
	J100	Wenshan Juncea	China,Yunnan
	J120	Tonghai luoshuidong Gaoke Yellow rape	China,Yunnan
	J133	Guangtong Xianfengshe Yellow Rape	China,Yunnan
	J137	Qujing Yellow Flower Gaojiao	China,Yunnan
	J138	Qujing Xiqi Yellow Flower Gaojiao	China,Yunnan
	J220	Fumin Aijiao Yellow Rape	China,Yunnan
	J44	Huaping Dwarf Rape	China,Yunnan
	J48	Jiangchuan Hongqiaola	China,Yunnan
	J66	PX10	China,Yunnan
	J83	PX16	China,Yunnan
	J92	PX15	China,Yunnan
	J131	Guangtong Batun Yellow Rape	China,Yunnan
	J129	Xinping gaoliangchong Yellow Rape	China,Yunnan
	J151	Kunyang Xuntou xiang Yellow Rape	China,Yunnan
	J152	Heqing Yellow Rape	China,Yunnan
	J27	Yangxi xiang Yellow Rape	China,Yunnan
	J29	Pengpu xiang Tall Rape	China,Yunnan
	J45	Malipo Gaojiao Red Rape	China,Yunnan
	J50	Wulong Aike	China,Yunnan
	J74	Waangke Yellow Rape	China,Yunnan
	J79	PX12	China,Yunnan
	J86	PX17	China,Yunnan
	J87	PX18	China,Yunnan
	J91	PX21	China,Yunnan
	J101	Huize Huangla	China,Yunnan
	J102	Qianfeng No. 7	China,Yunnan
	J103	Qianfeng No. 8	China,Yunnan
	J107	Chahe No.11	China,Yunnan
	J115	Dengchuan Xihu Gaojiao Rape	China,Yunnan
	J130	Guangtong Mawei Rape	China,Yunnan
	J132	Guangtong Dajiu Yellow Rape	China,Yunnan
	J136	Qujing Aike Jiela	China,Yunnan
	J140	Qujing Wangke Juncea	China,Yunnan
	J143	Yuxi Haike Yellow Rape	China,Yunnan
	J144	Yuxi Rape	China,Yunnan
	J146	Qilu Gaoke	China,Yunnan
	J147	Qilu Xiaxi xiang Gaojiao Yellow Rape	China,Yunnan
	J157	Panxi Dazhai Rape	China,Yunnan
	J158	Yongshan Yellow Rape	China,Yunnan
	J159	Gaojiao Rape	China,Yunnan
	J171	Yuanmou Rape	China,Yunnan
	J172	Jiangchuan Zhongke Maweilian	China,Yunnan
	J174	Jiangchuan Aijiao Yellow Rape	China,Yunnan
	J178	Lunan Chengguan Yellow Rape	China,Yunnan
	J222	Huaning Banaijiao Rape	China,Yunnan
	J226	Chengjiang Gaoke Yellow Rape	China,Yunnan
	J35	Fuyuan Big rape	China,Yunnan
	J41	Shoude Zhima Rape	China,Yunnan
	J51	Wulong Yellow Rape	China,Yunnan
	J73	Aike Yellow Rape	China,Yunnan
	J82	PX14	China,Yunnan
	J108	Toudaoshui No.1	China,Yunnan
	J127	Xinping Haba Xiang Juncea	China,Yunnan
	J141	Ziyinger Rape	China,Yunnan
	J145	Lufeng Golden Rape	China,Yunnan
	J155	Weishan Juncea	China,Yunnan
	J170	Yuxi Maqiao xiang Gaoke Yellow Rape	China,Yunnan
	J181	Songming Yellow Rape	China,Yunnan
	J191	PX24	China,Yunnan
	J195	Quxi Gaojiao Rape	China,Yunnan
	J200	Shizong Yellow Rape	China,Yunnan
	J201	Dayao Tall Rape	China,Yunnan
	J203	Yanxing Guona xiang Yellow Rape	China,Yunnan
	J206	Chengong Gaojiao Spicy Rape	China,Yunnan
	J208	Yaoan Yellow Rape	China,Yunnan
	J211	Chuxiong Juncea	China,Yunnan
	J212	Mengzi Gaojiao Yellow Rape	China,Yunnan
	J214	Weixi Benchang Rape	China,Yunnan
	J215	Yongping Yanbei Mountain village Yellow Rape	China,Yunnan
	J227	Chengjiang Gaojiao Yellow Juncea	China,Yunnan
	J228	Mile Xishanyiqu Yellow Rape	China,Yunnan
	J238	Xishelu Yellow Rape	China,Yunnan
	J239	Mouding Yunlong Yellow Rape	China,Yunnan
	J240	Zhanyi Blacke Rape	China,Yunnan
	J81	PX13	China,Yunnan
	J11	PX2	China,Yunnan
	J16	PX5	China,Yunnan
	J24	PX6	China,Yunnan
	J182	Suijiang Yellow Rape	China,Yunnan
	J246	Xiangyun Yellow Rape	China,Yunnan
	J291	Jieyou No. 1	China,Yunnan
	J314	PX31	China,Yunnan
	J317	PX33	China,Yunnan
	J13	PX3	China,Yunnan
	J14	PX4	China,Yunnan
	J47	Jiangchuan Maweilian Yellow Rape	China,Yunnan
	J244	Nanhua Yellow Rape	China,Yunnan
	J245	Ershan Yellow Rape	China,Yunnan
	J304	PX27	China,Yunnan
	J305	PX28	China,Yunnan
	J289	Jianyang Mawei	China,Sichuan
	J292	Jieyou No.2	China,Yunnan
	J308	PX29	China,Yunnan
	J315	PX32	China,Yunnan
	J32	Fuyuan Yellow Rape	China,Yunnan
	J156	Yongsheng When xiang Rape	China,Yunnan
	J310	PX30	China,Yunnan
	J318	PX34	China,Yunnan
	J319	PX35	China,Yunnan
	J259	Zunyi Tall Rape	China,Guizhou
	J257	Kaiyang Bitter Rape	China,Guizhou
	J162	Guiding Tall Rape	China,Guizhou
	J266	Suiyang Maweisi Rape	China,Guizhou
	J251	Huangping Bitter Rape	China,Guizhou
	J252	Shuicheng Rape	China,Guizhou
	J253	Xiuwen Mawei Rape	China,Guizhou
	J256	Hongzhi Red Rape	China,Guizhou
	J262	Bijie Tall Rape	China,Guizhou
	J272	Qianxi Big Yellow Rape	China,Guizhou
	J258	Fenggang Rape	China,Guizhou
	J271	Xishui Maweisi Rape	China,Guizhou
	J265	Zhenyuan Bitter Rape	China,Guizhou
	J264	Suiyang Tall Rape	China,Guizhou
	J185	Luzhou Gloden Rape	China,Sichuan
	J269	Chuan Rape	China, Sichuan
	J267	Sichuan Tall Rape	China,Sichuan
	J187	Yongchuan huangqingcai	China,Chongqing
	J109	Zhouyou No. 181	China,Hubei
	J113	Zhouyou No.4166	China,Hubei
	J114	Xinyou 8	China, Xinjiang
	J274	Shanxi Juncea	China, Shanxi
	J276	Zem-1	India
	J277	T-59	India
	J286	RH-781	India
	J184	Navagold-8	India
	J282	RIM-514	India
	J287	Navagold-1	India
	J275	Bolan Rape	Poland

## Sheet: Table S2
	SNPs detected by GWAS in two or more environments
	Traits	Treats	QTL	SNP_ID	Chr	Position	P_value	-log10(p)	R2(%)	Enviroment
	RG	Moderate	1	B06_8272007	B06	8272007	9.49e-05	4.02	4.14	E1、E2
			2	B06_24087132	B06	24087132	6.82e-05	4.17	17.57	E1、E2
				B06_24085222	B06	24085222	2.7e-07	6.57	16.91	E1、E2
				B06_24085209	B06	24085209	2.47e-06	5.61	15.47	E1、E2
				B06_24082156	B06	24082156	3.19e-05	4.5	19.48	E1、E2
			3	B03_31570752	B03	31570752	9.03e-05	4.04	14.52	E1、E2
			4	A07_11392046	A07	11392046	4.96e-08	7.3	9.77	E1、E2
				A07_11392045	A07	11392045	4.96e-08	7.3	9.77	E1、E2
			5	A04_7710624	A07	7710624	7.22e-05	4.14	11.85	E1、E2
		Severe	1	A04_2082057	A04	2082057	3.68e-06	5.43	12.11	E1、E2、E3
				A04_2082045	A04	2082045	3.68e-06	5.43	12.11	E1、E2、E3
				A04_2079282	A04	2079282	8.9e-06	5.05	12.51	E1、E2、E3
				A04_2068146	A04	2068146	1.03e-06	5.99	7.79	E1、E2、E3
				A04_2068131	A04	2068131	5.19e-07	6.28	9.37	E1、E2、E3
				A04_2067467	A04	2067467	8.39e-06	5.08	12.14	E1、E2、E3
				A04_2065155	A04	2065155	8.39e-06	5.08	12.14	E1、E2、E3
				A04_2065143	A04	2065143	8.39e-06	5.08	12.14	E1、E2、E3
				A04_2055282	A04	2055282	2.85e-06	5.55	13.21	E1、E2、E3
				A04_2052245	A04	2052245	3.8e-05	4.42	14.85	E1、E2、E3
				A04_2051303	A04	2051303	2.6e-06	5.59	11.84	E1、E2、E3
				A04_2043506	A04	2043506	3.72e-06	5.43	11.68	E1、E2、E3
				A04_2043474	A04	2043474	3.68e-06	5.43	12.11	E1、E2、E3
				A04_2041543	A04	2041543	6.58e-06	5.18	12.31	E1、E2、E3
				A04_2041537	A04	2041537	4.44e-06	5.35	14.59	E1、E2、E3
				A04_2041525	A04	2041525	3.1e-06	5.51	17.09	E1、E2、E3
				A04_2041519	A04	2041519	5.37e-06	5.27	14.56	E1、E2、E3
				A04_2041512	A04	2041512	4.82e-06	5.32	14.68	E1、E2、E3
				A04_2041124	A04	2041124	1.13e-05	4.95	12.97	E1、E2、E3
				A04_2041046	A04	2041046	6.49e-05	4.19	10.76	E1、E2、E3
				A04_2041024	A04	2041024	6.49e-05	4.19	10.76	E1、E2、E3
				A04_2041021	A04	2041021	6.49e-05	4.19	10.76	E1、E2、E3
				A04_2040992	A04	2040992	6.49e-05	4.19	10.76	E1、E2、E3
				A04_2040947	A04	2040947	6.49e-05	4.19	10.76	E1、E2、E3
				A04_2039104	A04	2039104	6.49e-05	4.19	10.76	E1、E2、E3
				A04_2039053	A04	2039053	6.49e-05	4.19	10.76	E1、E2、E3
				A04_2039047	A04	2039047	6.49e-05	4.19	10.76	E1、E2、E3
				A04_2039018	A04	2039018	6.49e-05	4.19	10.76	E1、E2、E3
				A04_2038974	A04	2038974	6.49e-05	4.19	10.76	E1、E2、E3
				A04_2038950	A04	2038950	6.49e-05	4.19	10.76	E1、E2、E3
				A04_2036600	A04	2036600	5.71e-06	5.24	12.13	E1、E2、E3
				A04_2036566	A04	2036566	1.94e-05	4.71	11.27	E1、E2、E3
	RAW	Moderate	1	B02_53299499	B02	53299499	1.34e-05	4.87	7.97	P1、P3
			2	A02_15751944	A02	15751944	7.94e-05	4.1	7.51	P1、P3
		Severe	1	B01_22125408	B01	22125408	4.98e-05	4.3	10.22	P1、P2
			2	B08_50135811	B08	50135811	4.74e-05	4.32	13.28	P2、P3
			3	B08_12753256	B08	12753256	3.88e-05	4.41	44.73	P2、P3
			4	B07_16002213	B07	16002213	5.65e-13	12.25	10.22	P2、P3
			5	B04_7089033	B04	7089033	1.91e-07	6.72	7.9	P2、P3
			6	B02_52922860	B02	52922860	7.55e-05	4.12	25.47	P2、P3
	RUW	Moderate	1	A06_1569144	A06	1569144	5.59e-05	4.25	8.01	P2、P3
				A06_1565126	A06	1565126	6.68e-05	4.18	10.2	P2、P3
				A06_1565105	A06	1565105	4.17e-05	4.38	10.2	P2、P3
				A06_1565064	A06	1565064	5.77e-05	4.24	10.2	P2、P3
				A06_1564263	A06	1564263	7.22e-05	4.14	10.28	P2、P3
				A06_1563755	A06	1563755	6.68e-05	4.18	10.2	P2、P3
				A06_1563412	A06	1563412	1.92e-05	4.72	9.52	P2、P3
				A06_1563102	A06	1563102	4.78e-05	4.32	9.75	P2、P3
		Severe	1	A01_21383845	A01	21383845	6.65e-05	4.18	8.83	P2、P3
			2	A02_83231	A02	83231	2.24e-05	4.65	13.67	P2、P3
				A02_83262	A02	83262	2.28e-05	4.64	15.96	P2、P3
			3	A02_188470	A02	188470	5.99e-05	4.22	3.34	P2、P3
				A02_201243	A02	201243	9.82e-05	4.01	5.2	P2、P3
			4	A03_19182845	A03	19182845	4.8e-05	4.32	8.32	P2、P3
				A03_19182848	A03	19182848	4.8e-05	4.32	8.32	P2、P3
			5	B01_3121493	B01	3121493	1.21e-05	4.92	9.13	P1、P3
			6	B01_26022757	B01	26022757	1.63e-05	4.79	12.61	P1、P3
				B01_26022760	B01	26022760	1.63e-05	4.79	12.6	P1、P3
				B01_26022766	B01	26022766	1.68e-05	4.77	12.25	P1、P3
			7	B02_40425945	B02	40425945	8.87e-05	4.05	17.24	P1、P3
				B02_40426592	B02	40426592	8.94e-05	4.05	12.9	P1、P3
			8	B03_24227387	B03	24227387	5.49e-05	4.26	8.77	P2、P3
			9	B03_27425545	B03	27425545	8.55e-06	5.07	2.08	P2、P3
			10	B04_28116690	B04	28116690	2.16e-05	4.67	6.52	P2、P3
			11	B06_20736413	B06	20736413	3.46e-05	4.46	4.2	P2、P3
				B06_20740055	B06	20740055	6.28e-05	4.2	4.46	P2、P3
			12	B07_30564846	B07	30564846	3.67e-09	8.43	16.86	P2、P3
				B07_30564882	B07	30564882	3.45e-05	4.46	8.68	P2、P3
	Note:RG:Relative germination rate;RAW:Relative to the aboveground part of the fresh weight;RUW:Relative to the underground part of the fresh weight

## Sheet: Table S3
	GWAS and selective sweep analysis of genes within the common region
	Candidate genes	Chr.	SWISS-PROT annoation
	BjuB022303	B06	Putative histone-lysine N-methyltransferase
	BjuB022302	B06	Prolyl endopeidase (PE)
	BjuB022301	B06	Methionine aminopeidase 2B
	BjuB022300	B06	SKP1-like protein 1A
	BjuB022299	B06	VQ motif-containing protein 18
	BjuB022298	B06	Beta-glucosidase 27
	BjuB022297	B06	Beta-glucosidase 16
	BjuB022296	B06	ABC transporter C family member
	BjuB022295	B06	Formin-like protein 2
	BjuB022294	B06	NA
	BjuB022293	B06	E3 ubiquitin-protein ligase ATL4
	BjuB022292	B06	GAGA-binding transcriptional activator BBR
	BjuB022291	B06	Zinc-binding Large ribosomal subunit protein
	BjuB022290	B06	Casein kinase II subunit beta-3
	BjuB022289	B06	Palmitoyl-protein thioesterase 1
	BjuB022288	B06	NA
	BjuB022287	B06	NA
	BjuB022286	B06	Transcription factor DUO1
	BjuB022285	B06	NA
	BjuB022284	B06	NA
	BjuB022283	B06	UPF0481 protein
	BjuB022282	B06	Large ribosomal subunit protein uL29c
	BjuB022281	B06	Ethylene-responsive transcriion factor ERF035
	BjuB022280	B06	NA
	BjuB022279	B06	Exosome complex component RRP45B
	BjuB022278	B06	3-hydroxyisobutyryl-CoA hydrolase-like protein 1
	BjuB022277	B06	NA
	BjuB022276	B06	NA
	BjuB022275	B06	GATA transcriion factor 4
	BjuB022274	B06	Cyclin-U2-2
	BjuB022273	B06	Expansin-B5 (At-EXPB5)
	BjuB022272	B06	Zinc finger protein
	BjuB022271	B06	Transketolase-1, chloroplastic
	BjuB022270	B06	Small ribosomal subunit protein uS15y
	BjuB022269	B06	Proteasome subunit beta type-1
	BjuB022268	B06	Actin-related protein 7
	BjuB022267	B06	NA
	BjuB022266	B06	Protein LITTLE ZIPPER 2
	BjuB022265	B06	Fasciclin-like arabinogalactan protein 10
	BjuB022264	B06	Calcium-dependent lipid-binding protein
	BjuB022263	B06	Peroxisomal membrane protein 11E
	BjuB022237	B06	Pentatricopeide repeat-containing protein
	BjuB022236	B06	Histone-lysine N-methyltransferase ATX3
	BjuB022235	B06	Cytochrome b561 and DOMON domain-containing
	BjuB020668	B06	Magnesium transporter MRS2 -2
	BjuB020667	B06	NA
	BjuB001802	B06	Beta-D-xylosidase 4
	BjuB001801	B06	NA
	BjuB001800	B06	Probable inactive ATP-dependent zinc
	BjuB001799	B06	metalloprotease FTSHI 4Chromatin assembly factor 1 subunit FAS2
	BjuB001798	B06	NA
	BjuB001797	B06	Cell wall / vacuolar inhibitor of fructosidase 2
	BjuB001796	B06	NA
	BjuB001795	B06	Chromatin assembly factor 1 subunit FAS2
	BjuB001794	B06	NA
	BjuB001793	B06	U-box domain-containing protein 27
	BjuB001792	B06	Large ribosomal subunit protein uL15
	BjuB001791	B06	NA
	BjuB001790	B06	WAT1-related protein
	BjuB001789	B06	Egg cell-secreted protein 1.5
	BjuB001788	B06	WD repeat domain-containing protein 83
	BjuB001787	B06	Ethylene-responsive transcriion factor ABR1
	BjuB001786	B06	Protein GOLVEN 2
	BjuB031013	B03	Alanine aminotransferase 1
	BjuB031012	B03	Agamous-like MADS-box protein
	BjuB031011	B03	Ethylene-responsive transcription factor
	BjuB031010	B03	Small ribosomal subunit protein
	BjuB031009	B03	Auxin-responsive protein
	BjuB031008	B03	Pollen receptor-like kinase 3
	BjuB031007	B03	Exocyst complex component
	BjuB031006	B03	Protein LAZY 4
	BjuB031005	B03	Germin-like protein subfamily 3 member 1
	BjuB031004	B03	Uncharacterized protein
	BjuB031003	B03	Protein EARLY FLOWERING（ELF4-LIKE 2）
	BjuB031002	B03	NA
	BjuB031001	B03	NA
	BjuB031000	B03	NA
	BjuB030999	B03	NA
	BjuB030998	B03	Solute carrier family 25 member 44
	BjuB030997	B03	Nuclear transcription factor Y subunit A-3
	BjuB030996	B03	Disease resistance protein CHS1
	BjuB030995	B03	NA
	BjuB030994	B03	5'-nucleotidase SurE
	BjuA007584	A02	Plasma membrane aquaporin-1
	BjuA007583	A02	NA

## Sheet: Table S4
	Quality of transcriptome sequencing at seedling and germination stages
	Period	Sample	Raw Data		Valid Data		Valid ratio	Q30%	Mapped reads
			Read	Base	Read	Base
	seedling stage	I_L130CK	54490390	8.17G	53315666	8.00G	97.84	98.12	89.02
		I_L130M	54891000	8.23G	53437486	8.02G	97.35	98.13	90.76
		I_L130S	50694564	7.60G	48726510	7.31G	96.12	98.15	82.86
		I_L184CK	46737774	7.01G	45548508	6.83G	97.46	98.13	76.92
		I_L184M	51147690	7.67G	50093790	7.51G	97.94	98.28	89.98
		I_L184S	54900254	8.24G	53438830	8.02G	97.34	98.19	90.65
		I_L113CK	51912364	7.79G	50531764	7.58G	97.34	98.21	89.87
		I_L113M	55396460	8.31G	53984348	8.10G	97.45	98.35	89.87
		I_L113S	54339186	8.15G	52297012	7.84G	96.24	98.24	91.19
		I_L325CK	50438836	7.57G	49151812	7.37G	97.45	98.09	90.42
		I_L325M	53692024	8.05G	53094810	7.96G	98.89	98.43	90.41
		I_L325S	55161542	8.27G	53871500	8.08G	97.66	98.05	90.17
		I_R130CK	55490476	8.32G	54306772	8.15G	97.87	97.89	90.44
		I_R130M	53992074	8.10G	52781226	7.92G	97.76	97.91	90.51
		I_R130S	54364446	8.15G	53104524	7.97G	97.68	97.96	91.45
		I_R184CK	55267018	8.29G	53340280	8.00G	96.51	98.02	91.85
		I_R184M	54894108	8.23G	53575262	8.04G	97.6	97.95	91.52
		I_R184S	54195440	8.13G	52781074	7.92G	97.39	97.98	91.57
		I_R113CK	52988486	7.95G	51739436	7.76G	97.64	97.95	91.69
		I_R113M	53807876	8.07G	52502304	7.88G	97.57	98	91.25
		I_R113S	50859330	7.63G	48990332	7.35G	96.33	97.93	91.47
		I_R325CK	54448684	8.17G	52892070	7.93G	97.14	97.95	65.56
		I_R325M	53144880	7.97G	51629692	7.74G	97.15	98.04	91.78
		I_R325S	52369104	7.86G	50959622	7.64G	97.31	98.11	91.22
		II_L130CK	52660950	7.90G	51193186	7.68G	97.21	98.19	90.18
		II_L130M	52226842	7.83G	50819322	7.62G	97.3	98.22	90.91
		II_L130S	53927890	8.09G	52754348	7.91G	97.82	98.01	90.94
		II_L184CK	51945964	7.79G	50709806	7.61G	97.62	98.23	91.12
		II_L184M	52238698	7.84G	51189512	7.68G	97.99	98.15	89.31
		I_L130CK	54490390	8.17G	53315666	8.00G	97.84	98.12	89.02
		I_L130M	54891000	8.23G	53437486	8.02G	97.35	98.13	90.76
		I_L130S	50694564	7.60G	48726510	7.31G	96.12	98.15	82.86
		I_L184CK	46737774	7.01G	45548508	6.83G	97.46	98.13	76.92
		I_L184M	51147690	7.67G	50093790	7.51G	97.94	98.28	89.98
		I_L184S	54900254	8.24G	53438830	8.02G	97.34	98.19	90.65
		I_L113CK	51912364	7.79G	50531764	7.58G	97.34	98.21	89.87
		I_L113M	55396460	8.31G	53984348	8.10G	97.45	98.35	89.87
		I_L113S	54339186	8.15G	52297012	7.84G	96.24	98.24	91.19
		I_L325CK	50438836	7.57G	49151812	7.37G	97.45	98.09	90.42
		I_L325M	53692024	8.05G	53094810	7.96G	98.89	98.43	90.41
		I_L325S	55161542	8.27G	53871500	8.08G	97.66	98.05	90.17
		I_R130CK	55490476	8.32G	54306772	8.15G	97.87	97.89	90.44
		I_R130M	53992074	8.10G	52781226	7.92G	97.76	97.91	90.51
		I_R130S	54364446	8.15G	53104524	7.97G	97.68	97.96	91.45
		I_R184CK	55267018	8.29G	53340280	8.00G	96.51	98.02	91.85
		I_R184M	54894108	8.23G	53575262	8.04G	97.6	97.95	91.52
		I_R184S	54195440	8.13G	52781074	7.92G	97.39	97.98	91.57
		I_R113CK	52988486	7.95G	51739436	7.76G	97.64	97.95	91.69
		I_R113M	53807876	8.07G	52502304	7.88G	97.57	98	91.25
		I_R113S	50859330	7.63G	48990332	7.35G	96.33	97.93	91.47
		I_R325CK	54448684	8.17G	52892070	7.93G	97.14	97.95	65.56
		I_R325M	53144880	7.97G	51629692	7.74G	97.15	98.04	91.78
		I_R325S	52369104	7.86G	50959622	7.64G	97.31	98.11	91.22
		II_L130C	52660950	7.90G	51193186	7.68G	97.21	98.19	90.18
		II_L130M	52226842	7.83G	50819322	7.62G	97.3	98.22	90.91
		II_L130S	53927890	8.09G	52754348	7.91G	97.82	98.01	90.94
		II_L184C	51945964	7.79G	50709806	7.61G	97.62	98.23	91.12
		II_L184M	52238698	7.84G	51189512	7.68G	97.99	98.15	89.31
		II_L184S	507010	7.61G	497144	7.46G	98.05	98.2	89.98
		II_L113C	543632	8.15G	526236	7.89G	96.8	98.2	88.82
		II_L113M	530916	7.96G	513426	7.70G	96.71	98.3	89.8
		II_L113S	511908	7.68G	483464	7.25G	94.44	98.3	90.45
		II_L325C	531303	7.97G	518624	7.78G	97.61	98.1	90.78
		II_L325M	513298	7.70G	499771	7.50G	97.36	98.2	90.7
		II_L325S	526491	7.90G	510806	7.66G	97.02	98.1	90.55
		II_R130C	469138	7.04G	426091	6.39G	90.82	98	89.06
		II_R130M	498558	7.48G	486287	7.29G	97.54	97.7	88.75
		II_R130S	537464	8.06G	521092	7.82G	96.95	97.8	90.04
		II_R184C	529928	7.95G	517052	7.76G	97.57	98.3	90.68
		II_R184M	512412	7.69G	498384	7.48G	97.26	97.9	88.7
		II_R184S	504678	7.57G	453644	6.80G	89.89	97.9	91.06
		II_R113C	539342	8.09G	525896	7.89G	97.51	97.9	89.85
		II_R113M	528122	7.92G	514902	7.72G	97.5	97.9	90.89
		II_R113S	504984	7.57G	478672	7.18G	94.79	98	89.16
		II_R325C	525977	7.89G	503205	7.55G	95.67	98	90.98
		II_R325M	499079	7.49G	464910	6.97G	93.15	98.1	89.85
		II_R325S	503984	7.56G	488534	7.33G	96.93	98.1	91.05
	Germination period	J117_Ⅰ9_Ⅰ	34921400	5.24G	33370314	5.01G	95.56	98.12	0.8517
		J117_Ⅰ9_Ⅱ	37508312	5.63G	35719788	5.36G	95.23	98.05	0.8584
		J117_Ⅱ2_Ⅰ	42848028	6.43G	40944972	6.14G	95.56	98.06	0.8686
		J117_CK_Ⅰ	52180038	7.83G	49905212	7.49G	95.64	98.03	0.8604
		J117_CK_Ⅱ	34646308	5.20G	32746996	4.91G	94.52	98.01	0.8515
		J119_Ⅰ9_Ⅰ	37631064	5.64G	34515554	5.18G	91.72	97.37	0.777
		J119_Ⅰ9_Ⅱ	45497358	6.82G	43848446	6.58G	96.38	98.02	0.8643
		J119_Ⅰ9_Ⅲ	47046808	7.06G	45127414	6.77G	95.92	98.02	0.8261
		J119_Ⅱ2_Ⅰ	54533522	8.18G	52189522	7.83G	95.7	98.26	0.8795
		J119_CK_Ⅰ	44122064	6.62G	42020440	6.30G	95.24	98.2	0.8791
		J119_CK_Ⅱ	53237510	7.99G	51077316	7.66G	95.94	98.25	0.8851
		J246_Ⅰ9_Ⅰ	45794614	6.87G	43076294	6.46G	94.06	97.96	0.8429
		J246_Ⅱ2_Ⅰ	38400380	5.76G	36275142	5.44G	94.47	97.88	0.8454
		J246_CK_Ⅰ	38454806	5.77G	36143906	5.42G	93.99	98.23	0.8655
		J246_CK_Ⅱ	42152874	6.32G	40393176	6.06G	95.83	97.87	0.8399
		J272_Ⅰ9_Ⅰ	38091452	5.71G	34431284	5.16G	90.39	97.73	0.8322
		J272_Ⅱ2_Ⅰ	35905990	5.39G	32168780	4.83G	89.59	97.6	0.8282
		J272_CK_Ⅰ	46185642	6.93G	43398430	6.51G	93.97	97.82	0.8521
		J272_CK_Ⅱ	46630476	6.99G	43312682	6.50G	92.88	98.28	0.8708
		J282_Ⅰ9_Ⅰ	40395410	6.06G	38112830	5.72G	94.35	97.9	0.8564
		J282_Ⅰ9_Ⅱ	35658712	5.35G	34063162	5.11G	95.53	98.23	0.8573
		J282_Ⅱ2_Ⅰ	38823524	5.82G	37355866	5.60G	96.22	98.2	0.8498
		J282_Ⅱ2_Ⅱ	45669398	6.85G	43886404	6.58G	96.1	98.2	0.868
		J282_CK_Ⅰ	44022110	6.60G	42210382	6.33G	95.88	97.55	0.8591
		J282_CK_Ⅱ	41754160	6.26G	38967960	5.85G	93.33	97.87	0.8761
		J48_Ⅰ9_Ⅰ	34960332	5.24G	31299814	4.69G	89.53	97.66	0.8342
		J48_Ⅰ9_Ⅱ	40330236	6.05G	38699968	5.80G	95.96	98.21	0.863
		J48_Ⅱ2_Ⅰ	47048370	7.06G	45062786	6.76G	95.78	98.23	0.8689
		J48_Ⅱ2_Ⅱ	51738150	7.76G	49473780	7.42G	95.62	98.2	0.8714
		J48_CK_Ⅰ	41111284	6.17G	39344506	5.90G	95.7	98.21	0.8652
		J48_CK_Ⅱ	43426804	6.51G	41468182	6.22G	95.49	97.56	0.86
		J50_Ⅰ9_Ⅰ	40071846	6.01G	36655636	5.50G	91.47	97.53	0.8375
		J50_Ⅰ9_Ⅱ	35855154	5.38G	34426410	5.16G	96.02	98.1	0.8607
		J50_Ⅱ2_Ⅰ	38386126	5.76G	36820610	5.52G	95.92	98.12	0.8622
		J50_Ⅱ2_Ⅱ	34524786	5.18G	33040444	4.96G	95.7	98.06	0.847
		J50_CK_Ⅰ	36550462	5.48G	34078260	5.11G	93.24	98.25	0.8571
		J50_CK_Ⅱ	46707458	7.01G	44353998	6.65G	94.96	97.59	0.8511
	Note:I : Biological duplication 1 ; II：Biological duplication 2; Ⅲ：Biological duplication 3;CK: Normal irrigation; M: Severe drought; S: Moderate drought; L: leaves; R: Root.

## Sheet: Table S5
	Genes associated with GWAS SNPs and WGCNA module during the germination stage
	Gene_ID	Color	Module	SNP_ID	Chr	Start	End	Gene_start	Gene_end
	BjuA000134	grey	grey	A06_1565126	A06	1165126	1965126	1087593	1088271
	BjuA000147	magenta	magenta	A07_11392045	A07	10992045	11792045	11027767	11028929
	BjuA000148	cyan	cyan	A07_11392045	A07	10992045	11792045	11021849	11023147
	BjuA000679	turquoise	turquoise	A01_21383845	A01	20983845	21783845	21521090	21521891
	BjuA000681	brown	brown	A01_21383845	A01	20983845	21783845	21500065	21502587
	BjuA001233	darkgreen	darkgreen	A04_7710624	A04	7310624	8110624	7571729	7572905
	BjuA001234	grey	grey	A04_7710624	A04	7310624	8110624	7577375	7578526
	BjuA001421	green	green	A07_11392045	A07	10992045	11792045	11050551	11056408
	BjuA001422	tan	tan	A07_11392045	A07	10992045	11792045	11058522	11060197
	BjuA001424	magenta	magenta	A07_11392046	A07	10992046	11792046	11086480	11086830
	BjuA001426	grey	grey	A07_11392046	A07	10992046	11792046	11252092	11254841
	BjuA001427	blue	blue	A07_11392045	A07	10992045	11792045	11262814	11263563
	BjuA001428	blue	blue	A07_11392046	A07	10992046	11792046	11270315	11271063
	BjuA001429	darkgreen	darkgreen	A07_11392045	A07	10992045	11792045	11272619	11275695
	BjuA001430	magenta	magenta	A07_11392045	A07	10992045	11792045	11283682	11284977
	BjuA001431	tan	tan	A07_11392045	A07	10992045	11792045	11291536	11295944
	BjuA001438	magenta	magenta	A03_19182848	A03	18782848	19582848	18825285	18825915
	BjuA001469	turquoise	turquoise	A03_19182848	A03	18782848	19582848	18801030	18802511
	BjuA001495	grey	grey	A04_2039047	A04	1639047	2439047	2304310	2305761
	BjuA001734	grey	grey	A07_11392045	A07	10992045	11792045	11590053	11590627
	BjuA001752	cyan	cyan	A04_2043506	A04	1643506	2443506	2338256	2338536
	BjuA001813	tan	tan	A07_11392046	A07	10992046	11792046	11597162	11597473
	BjuA001880	royalblue	royalblue	A03_19182845	A03	18782845	19582845	18816218	18816448
	BjuA001881	grey	grey	A03_19182848	A03	18782848	19582848	18812425	18815134
	BjuA001902	red	red	A07_11392045	A07	10992045	11792045	11304114	11304767
	BjuA002214	turquoise	turquoise	A07_11392046	A07	10992046	11792046	11575403	11575720
	BjuA003104	purple	purple	A04_2039053	A04	1639053	2439053	2349058	2352032
	BjuA005087	grey	grey	A01_21383845	A01	20983845	21783845	20887687	20889110
	BjuA005088	orange	orange	A01_21383845	A01	20983845	21783845	20893560	20895450
	BjuA005090	yellowgreen	yellowgreen	A01_21383845	A01	20983845	21783845	20903361	20904975
	BjuA005091	turquoise	turquoise	A01_21383845	A01	20983845	21783845	20907908	20909260
	BjuA005092	grey	grey	A01_21383845	A01	20983845	21783845	20917115	20921096
	BjuA005095	blue	blue	A01_21383845	A01	20983845	21783845	20929705	20930016
	BjuA005096	blue	blue	A01_21383845	A01	20983845	21783845	20930517	20931210
	BjuA005097	red	red	A01_21383845	A01	20983845	21783845	20932044	20933782
	BjuA005337	grey	grey	A01_21383845	A01	20983845	21783845	21360231	21362972
	BjuA005338	brown	brown	A01_21383845	A01	20983845	21783845	21363313	21365697
	BjuA005339	brown	brown	A01_21383845	A01	20983845	21783845	21379034	21380971
	BjuA005340	blue	blue	A01_21383845	A01	20983845	21783845	21396327	21397652
	BjuA005342	grey	grey	A01_21383845	A01	20983845	21783845	21401576	21407944
	BjuA005343	grey	grey	A01_21383845	A01	20983845	21783845	21417207	21422424
	BjuA005344	turquoise	turquoise	A01_21383845	A01	20983845	21783845	21437842	21440327
	BjuA005345	black	black	A01_21383845	A01	20983845	21783845	21440879	21443390
	BjuA005356	brown	brown	A01_21383845	A01	20983845	21783845	21605590	21609144
	BjuA005361	plum1	plum1	A01_21383845	A01	20983845	21783845	21663947	21664994
	BjuA005362	red	red	A01_21383845	A01	20983845	21783845	21668469	21669487
	BjuA005631	grey	grey	A07_11392046	A07	10992046	11792046	10890803	10892377
	BjuA007576	brown	brown	A02_15751944	A02	15351944	16151944	15253987	15263048
	BjuA007578	royalblue	royalblue	A02_15751944	A02	15351944	16151944	15278762	15279496
	BjuA007580	grey	grey	A02_15751944	A02	15351944	16151944	15297412	15302930
	BjuA007584	blue	blue	A02_15751944	A02	15351944	16151944	15390049	15403391
	BjuA007585	black	black	A02_15751944	A02	15351944	16151944	15979619	15981302
	BjuA007591	steelblue	steelblue	A02_15751944	A02	15351944	16151944	16134456	16135552
	BjuA007596	violet	violet	A02_15751944	A02	15351944	16151944	16174833	16175889
	BjuA007598	grey	grey	A02_15751944	A02	15351944	16151944	16192089	16194939
	BjuA007599	green	green	A02_15751944	A02	15351944	16151944	16195139	16197989
	BjuA007601	magenta	magenta	A02_15751944	A02	15351944	16151944	16216813	16221295
	BjuA007602	grey	grey	A02_15751944	A02	15351944	16151944	16223709	16224925
	BjuA007604	grey	grey	A02_15751944	A02	15351944	16151944	16238819	16240793
	BjuA007605	greenyellow	greenyellow	A02_15751944	A02	15351944	16151944	16248828	16249767
	BjuA011576	blue	blue	A03_19182845	A03	18782845	19582845	18688759	18690794
	BjuA011577	orange	orange	A03_19182845	A03	18782845	19582845	18693450	18694587
	BjuA011579	grey	grey	A03_19182845	A03	18782845	19582845	18697952	18700395
	BjuA011580	turquoise	turquoise	A03_19182845	A03	18782845	19582845	18701226	18702546
	BjuA011581	turquoise	turquoise	A03_19182848	A03	18782848	19582848	18702551	18703230
	BjuA011582	grey	grey	A03_19182845	A03	18782845	19582845	18704160	18705246
	BjuA011584	grey	grey	A03_19182845	A03	18782845	19582845	18710731	18715195
	BjuA011586	green	green	A03_19182845	A03	18782845	19582845	18730346	18730699
	BjuA011587	grey	grey	A03_19182848	A03	18782848	19582848	18735370	18737350
	BjuA011588	blue	blue	A03_19182848	A03	18782848	19582848	18738443	18740697
	BjuA011589	turquoise	turquoise	A03_19182845	A03	18782845	19582845	18741663	18743925
	BjuA011590	red	red	A03_19182848	A03	18782848	19582848	18745138	18745606
	BjuA011591	black	black	A03_19182845	A03	18782845	19582845	18746507	18747721
	BjuA011593	blue	blue	A03_19182845	A03	18782845	19582845	18759955	18761354
	BjuA011594	turquoise	turquoise	A03_19182848	A03	18782848	19582848	18762513	18766413
	BjuA011795	turquoise	turquoise	A03_19182845	A03	18782845	19582845	18879772	18881030
	BjuA011796	green	green	A03_19182848	A03	18782848	19582848	18887874	18890287
	BjuA011798	green	green	A03_19182848	A03	18782848	19582848	18903305	18905454
	BjuA011799	blue	blue	A03_19182845	A03	18782845	19582845	18907720	18909415
	BjuA011802	brown	brown	A03_19182848	A03	18782848	19582848	18930443	18933308
	BjuA011804	darkgrey	darkgrey	A03_19182848	A03	18782848	19582848	18949443	18949610
	BjuA011805	grey	grey	A03_19182845	A03	18782845	19582845	18950371	18950526
	BjuA011806	greenyellow	greenyellow	A03_19182845	A03	18782845	19582845	18953810	18958857
	BjuA011809	grey	grey	A03_19182848	A03	18782848	19582848	18992534	18993057
	BjuA011810	blue	blue	A03_19182848	A03	18782848	19582848	18995266	18997539
	BjuA011811	grey	grey	A03_19182845	A03	18782845	19582845	19006994	19008135
	BjuA011812	grey	grey	A03_19182845	A03	18782845	19582845	19008767	19010378
	BjuA011814	yellow	yellow	A03_19182845	A03	18782845	19582845	19016268	19019223
	BjuA011815	grey	grey	A03_19182845	A03	18782845	19582845	19019786	19020997
	BjuA011817	grey	grey	A03_19182848	A03	18782848	19582848	19029546	19030693
	BjuA011818	grey	grey	A03_19182845	A03	18782845	19582845	19031587	19039450
	BjuA011819	grey	grey	A03_19182848	A03	18782848	19582848	19039871	19041768
	BjuA011820	turquoise	turquoise	A03_19182848	A03	18782848	19582848	19043514	19046111
	BjuA011821	brown	brown	A03_19182845	A03	18782845	19582845	19046525	19053506
	BjuA011822	grey	grey	A03_19182848	A03	18782848	19582848	19059270	19061584
	BjuA011823	greenyellow	greenyellow	A03_19182848	A03	18782848	19582848	19073409	19078652
	BjuA011824	yellow	yellow	A03_19182848	A03	18782848	19582848	19083785	19087336
	BjuA011825	turquoise	turquoise	A03_19182845	A03	18782845	19582845	19095874	19097694
	BjuA011826	turquoise	turquoise	A03_19182848	A03	18782848	19582848	19113483	19116155
	BjuA011828	steelblue	steelblue	A03_19182848	A03	18782848	19582848	19132011	19132897
	BjuA011829	grey	grey	A03_19182845	A03	18782845	19582845	19133342	19133632
	BjuA011830	grey	grey	A03_19182845	A03	18782845	19582845	19136657	19142556
	BjuA011834	grey	grey	A03_19182848	A03	18782848	19582848	19163077	19164812
	BjuA011835	turquoise	turquoise	A03_19182845	A03	18782845	19582845	19168045	19168560
	BjuA011836	red	red	A03_19182848	A03	18782848	19582848	19173583	19174095
	BjuA011837	grey	grey	A03_19182848	A03	18782848	19582848	19181404	19183063
	BjuA011838	turquoise	turquoise	A03_19182848	A03	18782848	19582848	19186610	19187063
	BjuA011840	green	green	A03_19182845	A03	18782845	19582845	19209613	19218656
	BjuA011841	turquoise	turquoise	A03_19182845	A03	18782845	19582845	19219129	19220822
	BjuA011843	brown	brown	A03_19182845	A03	18782845	19582845	19224719	19225753
	BjuA011845	yellow	yellow	A03_19182845	A03	18782845	19582845	19230118	19232334
	BjuA011846	greenyellow	greenyellow	A03_19182848	A03	18782848	19582848	19233234	19237221
	BjuA011847	grey	grey	A03_19182848	A03	18782848	19582848	19238778	19239650
	BjuA011848	blue	blue	A03_19182848	A03	18782848	19582848	19241231	19246137
	BjuA011849	grey	grey	A03_19182845	A03	18782845	19582845	19247943	19248320
	BjuA011851	green	green	A03_19182848	A03	18782848	19582848	19254284	19256993
	BjuA011852	grey	grey	A03_19182848	A03	18782848	19582848	19257615	19259372
	BjuA011854	brown4	brown4	A03_19182848	A03	18782848	19582848	19266311	19270042
	BjuA011855	yellow	yellow	A03_19182848	A03	18782848	19582848	19270467	19272400
	BjuA011856	grey	grey	A03_19182845	A03	18782845	19582845	19273225	19273998
	BjuA011857	brown	brown	A03_19182845	A03	18782845	19582845	19274379	19277193
	BjuA011859	grey	grey	A03_19182845	A03	18782845	19582845	19284052	19288596
	BjuA011864	brown	brown	A03_19182845	A03	18782845	19582845	19333781	19335032
	BjuA011865	grey	grey	A03_19182845	A03	18782845	19582845	19336921	19338141
	BjuA011866	pink	pink	A03_19182848	A03	18782848	19582848	19338778	19340168
	BjuA011867	steelblue	steelblue	A03_19182845	A03	18782845	19582845	19341265	19344402
	BjuA011868	royalblue	royalblue	A03_19182848	A03	18782848	19582848	19345523	19347838
	BjuA011869	lightgreen	lightgreen	A03_19182848	A03	18782848	19582848	19351052	19352601
	BjuA011870	grey	grey	A03_19182845	A03	18782845	19582845	19370792	19372528
	BjuA011871	black	black	A03_19182845	A03	18782845	19582845	19379148	19379912
	BjuA011872	grey	grey	A03_19182848	A03	18782848	19582848	19380822	19383404
	BjuA011874	green	green	A03_19182848	A03	18782848	19582848	19388750	19389028
	BjuA011877	grey	grey	A03_19182845	A03	18782845	19582845	19402095	19409485
	BjuA011878	grey	grey	A03_19182848	A03	18782848	19582848	19409919	19411606
	BjuA011880	red	red	A03_19182848	A03	18782848	19582848	19415567	19416476
	BjuA011881	palevioletred3	palevioletred3	A03_19182848	A03	18782848	19582848	19416767	19417346
	BjuA011882	grey	grey	A03_19182848	A03	18782848	19582848	19418995	19421499
	BjuA011883	lightgreen	lightgreen	A03_19182845	A03	18782845	19582845	19422086	19423906
	BjuA011884	grey	grey	A03_19182845	A03	18782845	19582845	19427515	19428968
	BjuA011885	thistle2	thistle2	A03_19182848	A03	18782848	19582848	19430175	19431037
	BjuA011886	grey	grey	A03_19182845	A03	18782845	19582845	19431905	19432969
	BjuA011887	lightyellow	lightyellow	A03_19182845	A03	18782845	19582845	19433540	19434530
	BjuA011888	paleturquoise	paleturquoise	A03_19182845	A03	18782845	19582845	19436000	19437511
	BjuA011889	brown	brown	A03_19182848	A03	18782848	19582848	19451651	19452422
	BjuA011890	turquoise	turquoise	A03_19182845	A03	18782845	19582845	19456209	19457438
	BjuA011891	grey	grey	A03_19182845	A03	18782845	19582845	19459594	19460739
	BjuA011892	royalblue	royalblue	A03_19182845	A03	18782845	19582845	19466695	19467358
	BjuA011896	turquoise	turquoise	A03_19182848	A03	18782848	19582848	19489442	19496397
	BjuA011897	blue	blue	A03_19182848	A03	18782848	19582848	19496922	19498797
	BjuA011967	turquoise	turquoise	A03_19182848	A03	18782848	19582848	19558047	19559679
	BjuA011968	brown	brown	A03_19182845	A03	18782845	19582845	19561531	19569614
	BjuA011970	grey	grey	A03_19182845	A03	18782845	19582845	19580096	19582901
	BjuA011972	turquoise	turquoise	A03_19182848	A03	18782848	19582848	19600096	19600548
	BjuA011973	grey	grey	A03_19182848	A03	18782848	19582848	19601560	19602715
	BjuA011975	brown	brown	A03_19182848	A03	18782848	19582848	19612239	19613436
	BjuA011976	grey	grey	A03_19182848	A03	18782848	19582848	19614676	19616235
	BjuA011977	brown	brown	A03_19182848	A03	18782848	19582848	19616639	19619952
	BjuA011978	grey	grey	A03_19182845	A03	18782845	19582845	19632490	19634849
	BjuA011980	yellow	yellow	A03_19182848	A03	18782848	19582848	19640283	19641920
	BjuA011981	brown	brown	A03_19182845	A03	18782845	19582845	19641929	19644425
	BjuA011987	red	red	A03_19182845	A03	18782845	19582845	19675963	19679928
	BjuA011988	brown	brown	A03_19182848	A03	18782848	19582848	19679933	19694338
	BjuA014449	turquoise	turquoise	A04_2041046	A04	1641046	2441046	1542503	1543422
	BjuA014450	grey	grey	A04_2041525	A04	1641525	2441525	1546502	1549304
	BjuA014451	white	white	A04_2041519	A04	1641519	2441519	1555253	1558720
	BjuA014452	white	white	A04_2041519	A04	1641519	2441519	1558761	1560565
	BjuA014454	grey	grey	A04_2068131	A04	1668131	2468131	1566704	1571593
	BjuA014455	red	red	A04_2041021	A04	1641021	2441021	1572125	1572595
	BjuA014456	grey	grey	A04_2041512	A04	1641512	2441512	1573979	1575376
	BjuA014462	grey	grey	A04_2041537	A04	1641537	2441537	1593798	1594700
	BjuA014463	grey	grey	A04_2041519	A04	1641519	2441519	1614146	1616709
	BjuA014465	brown	brown	A04_2039053	A04	1639053	2439053	1618707	1619998
	BjuA014469	grey	grey	A04_2041519	A04	1641519	2441519	1628528	1628803
	BjuA014470	blue	blue	A04_2041537	A04	1641537	2441537	1633466	1634425
	BjuA014471	turquoise	turquoise	A04_2052245	A04	1652245	2452245	1662013	1662339
	BjuA014473	brown	brown	A04_2041124	A04	1641124	2441124	1678386	1679446
	BjuA014476	grey	grey	A04_2039104	A04	1639104	2439104	1759516	1760964
	BjuA014482	turquoise	turquoise	A04_2055282	A04	1655282	2455282	1792473	1793431
	BjuA014483	black	black	A04_2041021	A04	1641021	2441021	1803485	1803777
	BjuA014484	turquoise	turquoise	A04_2041021	A04	1641021	2441021	1810597	1811817
	BjuA014485	yellow	yellow	A04_2038950	A04	1638950	2438950	1819298	1820644
	BjuA014487	grey	grey	A04_2065143	A04	1665143	2465143	1843800	1844321
	BjuA014490	grey	grey	A04_2038974	A04	1638974	2438974	1874176	1876840
	BjuA014492	green	green	A04_2040992	A04	1640992	2440992	1882472	1883974
	BjuA014496	turquoise	turquoise	A04_2043474	A04	1643474	2443474	1901219	1902688
	BjuA014497	turquoise	turquoise	A04_2068131	A04	1668131	2468131	1903780	1904510
	BjuA014498	grey	grey	A04_2038974	A04	1638974	2438974	1933822	1934331
	BjuA014499	red	red	A04_2051303	A04	1651303	2451303	1951375	1955244
	BjuA014505	brown	brown	A04_2055282	A04	1655282	2455282	2023335	2024824
	BjuA014506	yellow	yellow	A04_2068146	A04	1668146	2468146	2025263	2032375
	BjuA014507	brown	brown	A04_2068146	A04	1668146	2468146	2035180	2038035
	BjuA014508	darkred	darkred	A04_2041512	A04	1641512	2441512	2039224	2039614
	BjuA014512	yellow	yellow	A04_2039053	A04	1639053	2439053	2083655	2089275
	BjuA014513	grey	grey	A04_2039053	A04	1639053	2439053	2091650	2097227
	BjuA014514	mediumpurple3	mediumpurple3	A04_2036600	A04	1636600	2436600	2101643	2102152
	BjuA014518	grey	grey	A04_2082057	A04	1682057	2482057	2145950	2147599
	BjuA014519	yellow	yellow	A04_2038950	A04	1638950	2438950	2155277	2157152
	BjuA014520	grey	grey	A04_2079282	A04	1679282	2479282	2157684	2158646
	BjuA014533	blue	blue	A04_2039047	A04	1639047	2439047	2279263	2280682
	BjuA014534	brown	brown	A04_2082057	A04	1682057	2482057	2281356	2282684
	BjuA014670	blue	blue	A04_2039047	A04	1639047	2439047	2385598	2386239
	BjuA014671	grey	grey	A04_2051303	A04	1651303	2451303	2388941	2389467
	BjuA014672	black	black	A04_2068146	A04	1668146	2468146	2391542	2392240
	BjuA014677	grey	grey	A04_2041537	A04	1641537	2441537	2414739	2416699
	BjuA014683	thistle1	thistle1	A04_2040992	A04	1640992	2440992	2454071	2454532
	BjuA014685	grey	grey	A04_2043506	A04	1643506	2443506	2491115	2492657
	BjuA014687	blue	blue	A04_2041525	A04	1641525	2441525	2502650	2504105
	BjuA014690	grey	grey	A04_2082045	A04	1682045	2482045	2537307	2539057
	BjuA014692	blue	blue	A04_2065155	A04	1665155	2465155	2540673	2543000
	BjuA015561	plum2	plum2	A04_7710624	A04	7310624	8110624	7216670	7218553
	BjuA015563	grey	grey	A04_7710624	A04	7310624	8110624	7245729	7249530
	BjuA015566	lightcyan1	lightcyan1	A04_7710624	A04	7310624	8110624	7278469	7279315
	BjuA015567	blue	blue	A04_7710624	A04	7310624	8110624	7279848	7281638
	BjuA015568	orange	orange	A04_7710624	A04	7310624	8110624	7281965	7284372
	BjuA015573	grey	grey	A04_7710624	A04	7310624	8110624	7337532	7338232
	BjuA015574	brown	brown	A04_7710624	A04	7310624	8110624	7339736	7344335
	BjuA015575	lightcyan1	lightcyan1	A04_7710624	A04	7310624	8110624	7346821	7348111
	BjuA015577	grey	grey	A04_7710624	A04	7310624	8110624	7398546	7399569
	BjuA015578	greenyellow	greenyellow	A04_7710624	A04	7310624	8110624	7414710	7417247
	BjuA015580	brown	brown	A04_7710624	A04	7310624	8110624	7429061	7431575
	BjuA015581	black	black	A04_7710624	A04	7310624	8110624	7439306	7440388
	BjuA015584	grey	grey	A04_7710624	A04	7310624	8110624	7462759	7463904
	BjuA015585	brown	brown	A04_7710624	A04	7310624	8110624	7464449	7468476
	BjuA015586	grey	grey	A04_7710624	A04	7310624	8110624	7469325	7471744
	BjuA015589	black	black	A04_7710624	A04	7310624	8110624	7550678	7554036
	BjuA015595	salmon	salmon	A04_7710624	A04	7310624	8110624	7621821	7622567
	BjuA015596	turquoise	turquoise	A04_7710624	A04	7310624	8110624	7627231	7629581
	BjuA015597	grey	grey	A04_7710624	A04	7310624	8110624	7634895	7639299
	BjuA015598	yellow	yellow	A04_7710624	A04	7310624	8110624	7639732	7641742
	BjuA015600	grey	grey	A04_7710624	A04	7310624	8110624	7665449	7666362
	BjuA015601	turquoise	turquoise	A04_7710624	A04	7310624	8110624	7692572	7694104
	BjuA015602	grey	grey	A04_7710624	A04	7310624	8110624	7711799	7713843
	BjuA015603	salmon	salmon	A04_7710624	A04	7310624	8110624	7758369	7759879
	BjuA015605	turquoise	turquoise	A04_7710624	A04	7310624	8110624	7774612	7775653
	BjuA015607	green	green	A04_7710624	A04	7310624	8110624	7794920	7797534
	BjuA015612	grey	grey	A04_7710624	A04	7310624	8110624	7853766	7855442
	BjuA015615	red	red	A04_7710624	A04	7310624	8110624	7882333	7884426
	BjuA015616	red	red	A04_7710624	A04	7310624	8110624	7888534	7894983
	BjuA015619	darkorange	darkorange	A04_7710624	A04	7310624	8110624	7910707	7911435
	BjuA015774	blue	blue	A06_1565126	A06	1165126	1965126	1075123	1075798
	BjuA021320	turquoise	turquoise	A06_1563412	A06	1163412	1963412	1108248	1111068
	BjuA021321	brown	brown	A06_1565126	A06	1165126	1965126	1126511	1130311
	BjuA021322	green	green	A06_1565126	A06	1165126	1965126	1136576	1142918
	BjuA021323	midnightblue	midnightblue	A06_1563102	A06	1163102	1963102	1145663	1146381
	BjuA021330	green	green	A06_1565126	A06	1165126	1965126	1220230	1233331
	BjuA021337	turquoise	turquoise	A06_1564263	A06	1164263	1964263	1291580	1293737
	BjuA021338	midnightblue	midnightblue	A06_1564263	A06	1164263	1964263	1295664	1300738
	BjuA021342	grey	grey	A06_1563755	A06	1163755	1963755	1320536	1324120
	BjuA021343	midnightblue	midnightblue	A06_1564263	A06	1164263	1964263	1332682	1335499
	BjuA021345	darkred	darkred	A06_1565064	A06	1165064	1965064	1342547	1346586
	BjuA021347	yellow	yellow	A06_1565105	A06	1165105	1965105	1351486	1354472
	BjuA021348	grey	grey	A06_1564263	A06	1164263	1964263	1357532	1362896
	BjuA021350	saddlebrown	saddlebrown	A06_1565064	A06	1165064	1965064	1374543	1376264
	BjuA021353	grey	grey	A06_1565126	A06	1165126	1965126	1384620	1387530
	BjuA021354	grey	grey	A06_1563755	A06	1163755	1963755	1390385	1394366
	BjuA021357	brown	brown	A06_1563755	A06	1163755	1963755	1416022	1417384
	BjuA021359	grey	grey	A06_1565126	A06	1165126	1965126	1426712	1428751
	BjuA021362	blue	blue	A06_1565126	A06	1165126	1965126	1436078	1438596
	BjuA021363	blue	blue	A06_1563102	A06	1163102	1963102	1440716	1443359
	BjuA021364	grey	grey	A06_1565064	A06	1165064	1965064	1446074	1446496
	BjuA021366	grey	grey	A06_1564263	A06	1164263	1964263	1454562	1457581
	BjuA021368	grey	grey	A06_1563755	A06	1163755	1963755	1468421	1469806
	BjuA021371	grey	grey	A06_1563412	A06	1163412	1963412	1475603	1476106
	BjuA021372	salmon	salmon	A06_1565064	A06	1165064	1965064	1497736	1498875
	BjuA021373	royalblue	royalblue	A06_1563102	A06	1163102	1963102	1501434	1502970
	BjuA021374	yellow	yellow	A06_1563102	A06	1163102	1963102	1508233	1509897
	BjuA021375	yellow	yellow	A06_1563755	A06	1163755	1963755	1514578	1516535
	BjuA021377	blue	blue	A06_1569144	A06	1169144	1969144	1522013	1522648
	BjuA021389	tan	tan	A06_1564263	A06	1164263	1964263	1606478	1609288
	BjuA021391	grey	grey	A06_1563102	A06	1163102	1963102	1628758	1635944
	BjuA021392	grey60	grey60	A06_1563412	A06	1163412	1963412	1640021	1640473
	BjuA021393	blue	blue	A06_1565064	A06	1165064	1965064	1645258	1648524
	BjuA021396	grey	grey	A06_1563412	A06	1163412	1963412	1653711	1655249
	BjuA021397	yellow	yellow	A06_1565126	A06	1165126	1965126	1656150	1658893
	BjuA021399	grey	grey	A06_1569144	A06	1169144	1969144	1674254	1674862
	BjuA021400	grey	grey	A06_1565105	A06	1165105	1965105	1682230	1684596
	BjuA021402	yellow	yellow	A06_1569144	A06	1169144	1969144	1696480	1704770
	BjuA021404	yellow	yellow	A06_1563102	A06	1163102	1963102	1709415	1712135
	BjuA021405	green	green	A06_1565105	A06	1165105	1965105	1719428	1721002
	BjuA021406	turquoise	turquoise	A06_1564263	A06	1164263	1964263	1731109	1732675
	BjuA021407	grey	grey	A06_1563412	A06	1163412	1963412	1733626	1734964
	BjuA021408	grey	grey	A06_1563102	A06	1163102	1963102	1737587	1738798
	BjuA021409	grey	grey	A06_1565064	A06	1165064	1965064	1739408	1745776
	BjuA021410	lightcyan	lightcyan	A06_1563102	A06	1163102	1963102	1748593	1750642
	BjuA021411	blue	blue	A06_1565126	A06	1165126	1965126	1758416	1761336
	BjuA021412	turquoise	turquoise	A06_1564263	A06	1164263	1964263	1763645	1766710
	BjuA021413	green	green	A06_1565064	A06	1165064	1965064	1769587	1770681
	BjuA021414	magenta	magenta	A06_1563412	A06	1163412	1963412	1777993	1778373
	BjuA021415	tan	tan	A06_1565126	A06	1165126	1965126	1779023	1781826
	BjuA021416	palevioletred3	palevioletred3	A06_1564263	A06	1164263	1964263	1785651	1786982
	BjuA021417	grey	grey	A06_1565126	A06	1165126	1965126	1787625	1791657
	BjuA021418	brown	brown	A06_1565064	A06	1165064	1965064	1949532	1956395
	BjuA021423	green	green	A06_1569144	A06	1169144	1969144	1980310	1982270
	BjuA021425	grey60	grey60	A06_1563412	A06	1163412	1963412	1986665	1987262
	BjuA021427	grey	grey	A06_1564263	A06	1164263	1964263	2014308	2015345
	BjuA021428	yellow	yellow	A06_1564263	A06	1164263	1964263	2018636	2018833
	BjuA021429	grey	grey	A06_1564263	A06	1164263	1964263	2020624	2021868
	BjuA021430	grey	grey	A06_1565105	A06	1165105	1965105	2022327	2022991
	BjuA021431	tan	tan	A06_1563102	A06	1163102	1963102	2023373	2026564
	BjuA021432	yellow	yellow	A06_1563412	A06	1163412	1963412	2030308	2030879
	BjuA021433	grey	grey	A06_1565105	A06	1165105	1965105	2036428	2038902
	BjuA021435	grey	grey	A06_1563412	A06	1163412	1963412	2044111	2046679
	BjuA021436	brown	brown	A06_1565126	A06	1165126	1965126	2053383	2057954
	BjuA021437	grey	grey	A06_1565126	A06	1165126	1965126	2060292	2061581
	BjuA021438	green	green	A06_1565126	A06	1165126	1965126	2062280	2065324
	BjuA021439	grey	grey	A06_1569144	A06	1169144	1969144	2069019	2069445
	BjuA025206	grey	grey	A07_11392045	A07	10992045	11792045	11384115	11385653
	BjuA025211	grey	grey	A07_11392046	A07	10992046	11792046	11431045	11441951
	BjuA025212	blue	blue	A07_11392045	A07	10992045	11792045	11443442	11447218
	BjuA025213	cyan	cyan	A07_11392046	A07	10992046	11792046	11454661	11458106
	BjuA025215	brown	brown	A07_11392046	A07	10992046	11792046	11510336	11512647
	BjuA025216	yellow	yellow	A07_11392046	A07	10992046	11792046	11507735	11508978
	BjuA025656	grey	grey	A07_11392045	A07	10992045	11792045	11614175	11616593
	BjuA025657	yellow	yellow	A07_11392045	A07	10992045	11792045	11618744	11620692
	BjuA025664	grey	grey	A07_11392046	A07	10992046	11792046	11737387	11740615
	BjuA025666	grey	grey	A07_11392046	A07	10992046	11792046	11763328	11764565
	BjuA025667	blue	blue	A07_11392046	A07	10992046	11792046	11768534	11769261
	BjuA025668	brown	brown	A07_11392046	A07	10992046	11792046	11771823	11774333
	BjuA025673	grey	grey	A07_11392045	A07	10992045	11792045	11844390	11847119
	BjuA025675	grey	grey	A07_11392046	A07	10992046	11792046	11863337	11863642
	BjuA025676	red	red	A07_11392045	A07	10992045	11792045	11871011	11873296
	BjuA040414	grey	grey	A01_21383845	A01	20983845	21783845	21229308	21230626
	BjuA040415	brown	brown	A01_21383845	A01	20983845	21783845	21210273	21211521
	BjuA040418	orangered4	orangered4	A01_21383845	A01	20983845	21783845	21150161	21153620
	BjuA040422	blue	blue	A01_21383845	A01	20983845	21783845	21084536	21086282
	BjuA040423	grey	grey	A01_21383845	A01	20983845	21783845	21055604	21061284
	BjuA040425	turquoise	turquoise	A01_21383845	A01	20983845	21783845	21015842	21016370
	BjuA040426	grey	grey	A01_21383845	A01	20983845	21783845	21015318	21015647
	BjuA040428	tan	tan	A01_21383845	A01	20983845	21783845	20975153	20975607
	BjuA040429	tan	tan	A01_21383845	A01	20983845	21783845	20974535	20975008
	BjuA040430	brown	brown	A01_21383845	A01	20983845	21783845	20964125	20967708
	BjuA040431	violet	violet	A01_21383845	A01	20983845	21783845	20960960	20963851
	BjuA040432	plum2	plum2	A01_21383845	A01	20983845	21783845	20959910	20960719
	BjuA040772	grey	grey	A02_201243	A02	198757	601243	96588	99454
	BjuA040773	pink	pink	A02_201243	A02	198757	601243	102629	103084
	BjuA040775	pink	pink	A02_201243	A02	198757	601243	108507	109768
	BjuA040777	midnightblue	midnightblue	A02_201243	A02	198757	601243	121487	122771
	BjuA040779	grey	grey	A02_201243	A02	198757	601243	166930	167718
	BjuA040780	purple	purple	A02_201243	A02	198757	601243	175739	177031
	BjuA040781	blue	blue	A02_188470	A02	211530	588470	181557	182837
	BjuA040782	turquoise	turquoise	A02_188470	A02	211530	588470	184806	185692
	BjuA040784	turquoise	turquoise	A02_188470	A02	211530	588470	208404	209879
	BjuA040785	grey	grey	A02_201243	A02	198757	601243	210914	212419
	BjuA040787	blue	blue	A02_188470	A02	211530	588470	218465	219251
	BjuA040788	grey	grey	A02_83231	A02	316769	483231	221683	223133
	BjuA040789	darkmagenta	darkmagenta	A02_188470	A02	211530	588470	223219	225579
	BjuA040790	yellow	yellow	A02_201243	A02	198757	601243	226133	227421
	BjuA040791	yellow	yellow	A02_83231	A02	316769	483231	228216	229142
	BjuA040793	greenyellow	greenyellow	A02_83231	A02	316769	483231	232135	233061
	BjuA040794	yellow	yellow	A02_83262	A02	316738	483262	234120	242307
	BjuA040796	turquoise	turquoise	A02_83231	A02	316769	483231	248792	252010
	BjuA040802	turquoise	turquoise	A02_188470	A02	211530	588470	280747	282183
	BjuA040803	turquoise	turquoise	A02_188470	A02	211530	588470	309475	310659
	BjuA040807	blue	blue	A02_83231	A02	316769	483231	336716	337789
	BjuA040808	grey	grey	A02_83262	A02	316738	483262	341511	342003
	BjuA040810	greenyellow	greenyellow	A02_83262	A02	316738	483262	350816	351991
	BjuA040811	midnightblue	midnightblue	A02_83262	A02	316738	483262	359705	370808
	BjuA040815	white	white	A02_83262	A02	316738	483262	412787	414449
	BjuA040816	turquoise	turquoise	A02_83262	A02	316738	483262	416509	418388
	BjuA040817	yellow	yellow	A02_83231	A02	316769	483231	420445	428325
	BjuA040818	orange	orange	A02_201243	A02	198757	601243	430697	431097
	BjuA040821	grey	grey	A02_188470	A02	211530	588470	452287	453716
	BjuA040822	grey	grey	A02_201243	A02	198757	601243	456698	458141
	BjuA040823	green	green	A02_201243	A02	198757	601243	460776	462809
	BjuA040824	grey	grey	A02_83262	A02	316738	483262	465676	465897
	BjuA040825	green	green	A02_201243	A02	198757	601243	469726	470495
	BjuA040826	turquoise	turquoise	A02_188470	A02	211530	588470	474226	475345
	BjuA040827	turquoise	turquoise	A02_201243	A02	198757	601243	476088	476775
	BjuA040829	turquoise	turquoise	A02_83231	A02	316769	483231	483626	484964
	BjuA040830	blue	blue	A02_83262	A02	316738	483262	486126	487094
	BjuA040831	royalblue	royalblue	A02_83262	A02	316738	483262	488747	492524
	BjuA040832	red	red	A02_188470	A02	211530	588470	493111	498425
	BjuA040833	grey	grey	A02_83262	A02	316738	483262	500249	506319
	BjuA040836	turquoise	turquoise	A02_201243	A02	198757	601243	512169	513577
	BjuA040838	darkred	darkred	A02_83262	A02	316738	483262	518569	519160
	BjuA040839	grey	grey	A02_201243	A02	198757	601243	523944	526250
	BjuA040840	grey	grey	A02_83262	A02	316738	483262	528265	528938
	BjuA040841	brown	brown	A02_83262	A02	316738	483262	529654	532292
	BjuA040842	grey	grey	A02_83231	A02	316769	483231	532662	533327
	BjuA040843	grey	grey	A02_83262	A02	316738	483262	540459	541313
	BjuA040844	green	green	A02_188470	A02	211530	588470	543924	544238
	BjuA040846	cyan	cyan	A02_83262	A02	316738	483262	549935	551717
	BjuA040847	turquoise	turquoise	A02_201243	A02	198757	601243	555801	556767
	BjuA040848	grey	grey	A02_201243	A02	198757	601243	558377	560339
	BjuA040851	brown	brown	A02_83231	A02	316769	483231	569817	571718
	BjuA040852	grey60	grey60	A02_83231	A02	316769	483231	573108	573440
	BjuA040853	turquoise	turquoise	A02_83231	A02	316769	483231	578391	580046
	BjuA040854	grey	grey	A02_201243	A02	198757	601243	597484	601600
	BjuA040856	blue	blue	A02_201243	A02	198757	601243	603704	604825
	BjuA040857	darkgrey	darkgrey	A02_201243	A02	198757	601243	611084	612942
	BjuA040858	blue	blue	A02_201243	A02	198757	601243	614134	617122
	BjuA040859	yellow	yellow	A02_201243	A02	198757	601243	619960	623084
	BjuA040860	grey	grey	A02_201243	A02	198757	601243	625392	627013
	BjuA040862	grey	grey	A02_188470	A02	211530	588470	634273	635487
	BjuA040866	grey	grey	A02_188470	A02	211530	588470	658680	662318
	BjuA040867	grey	grey	A02_201243	A02	198757	601243	663517	667230
	BjuA041600	purple	purple	A02_15751944	A02	15351944	16151944	15720729	15722820
	BjuA041603	tan	tan	A02_15751944	A02	15351944	16151944	15801923	15802222
	BjuA041611	cyan	cyan	A02_15751944	A02	15351944	16151944	15931897	15932820
	BjuA041612	brown	brown	A02_15751944	A02	15351944	16151944	15934415	15938933
	BjuA041614	green	green	A02_15751944	A02	15351944	16151944	15940326	15942906
	BjuA045811	turquoise	turquoise	A04_7710624	A04	7310624	8110624	7945002	7947458
	BjuA045812	yellow	yellow	A04_7710624	A04	7310624	8110624	7954863	7955159
	BjuA045813	purple	purple	A04_7710624	A04	7310624	8110624	7968919	7972184
	BjuA045814	midnightblue	midnightblue	A04_7710624	A04	7310624	8110624	8001383	8001751
	BjuA045815	green	green	A04_7710624	A04	7310624	8110624	8004178	8007707
	BjuA045816	orange	orange	A04_7710624	A04	7310624	8110624	8012416	8016332
	BjuA045817	darkgrey	darkgrey	A04_7710624	A04	7310624	8110624	8020909	8021343
	BjuA045818	blue	blue	A04_7710624	A04	7310624	8110624	8050930	8053143
	BjuA045819	brown	brown	A04_7710624	A04	7310624	8110624	8060510	8061828
	BjuA045820	grey	grey	A04_7710624	A04	7310624	8110624	8068533	8070142
	BjuA045822	grey	grey	A04_7710624	A04	7310624	8110624	8118874	8121558
	BjuA045823	royalblue	royalblue	A04_7710624	A04	7310624	8110624	8126371	8130201
	BjuA045824	lightgreen	lightgreen	A04_7710624	A04	7310624	8110624	8133513	8135379
	BjuA045826	grey	grey	A04_7710624	A04	7310624	8110624	8141719	8142946
	BjuA046197	tan	tan	A06_1565064	A06	1165064	1965064	1616416	1619104
	BjuA046198	tan	tan	A06_1563102	A06	1163102	1963102	1619153	1619769
	BjuA046199	brown	brown	A06_1569144	A06	1169144	1969144	1882667	1885463
	BjuA046203	purple	purple	A06_1565105	A06	1165105	1965105	1931004	1934980
	BjuA046529	grey	grey	A07_11392046	A07	10992046	11792046	11126739	11129506
	BjuA046531	black	black	A07_11392045	A07	10992045	11792045	11152333	11153584
	BjuA046536	tan	tan	A07_11392045	A07	10992045	11792045	11230016	11230385
	BjuA046537	cyan	cyan	A07_11392045	A07	10992045	11792045	11321079	11322774
	BjuA046538	grey	grey	A07_11392045	A07	10992045	11792045	11326715	11329132
	BjuA046539	turquoise	turquoise	A07_11392046	A07	10992046	11792046	11337154	11340239
	BjuA046540	grey	grey	A07_11392045	A07	10992045	11792045	11340675	11342573
	BjuA046541	grey	grey	A07_11392045	A07	10992045	11792045	11343610	11344536
	BjuA046542	skyblue3	skyblue3	A07_11392046	A07	10992046	11792046	11344640	11345377
	BjuA046543	cyan	cyan	A07_11392045	A07	10992045	11792045	11346445	11347516
	BjuA046544	cyan	cyan	A07_11392045	A07	10992045	11792045	11348641	11349455
	BjuB000087	lightyellow	lightyellow	B02_53299499	B02	52899499	53699499	53074818	53079644
	BjuB000677	green	green	B07_30564882	B07	30164882	30964882	30210178	30212285
	BjuB000678	lightyellow	lightyellow	B07_30564882	B07	30164882	30964882	30224040	30225019
	BjuB000680	grey	grey	B07_30564882	B07	30164882	30964882	30228764	30229777
	BjuB000987	darkolivegreen	darkolivegreen	B03_24227387	B03	23827387	24627387	24280738	24281661
	BjuB001525	grey	grey	B07_30564846	B07	30164846	30964846	30740504	30741980
	BjuB001728	purple	purple	B01_3121493	B01	2721493	3521493	3313891	3314551
	BjuB001729	midnightblue	midnightblue	B01_3121493	B01	2721493	3521493	3323574	3323732
	BjuB001734	grey	grey	B01_3121493	B01	2721493	3521493	3340591	3340938
	BjuB001735	grey	grey	B01_3121493	B01	2721493	3521493	3344019	3347842
	BjuB001736	grey	grey	B01_3121493	B01	2721493	3521493	3350846	3354061
	BjuB001737	brown	brown	B01_3121493	B01	2721493	3521493	3354449	3358048
	BjuB001738	grey	grey	B01_3121493	B01	2721493	3521493	3358295	3359929
	BjuB001739	turquoise	turquoise	B01_3121493	B01	2721493	3521493	3360387	3360581
	BjuB001740	grey	grey	B01_3121493	B01	2721493	3521493	3362081	3364077
	BjuB001743	turquoise	turquoise	B01_3121493	B01	2721493	3521493	3375731	3387772
	BjuB001744	purple	purple	B01_3121493	B01	2721493	3521493	3388379	3388699
	BjuB001746	turquoise	turquoise	B01_3121493	B01	2721493	3521493	3394502	3396455
	BjuB001748	turquoise	turquoise	B01_3121493	B01	2721493	3521493	3403032	3403505
	BjuB001749	yellow	yellow	B01_3121493	B01	2721493	3521493	3405181	3412302
	BjuB001750	turquoise	turquoise	B01_3121493	B01	2721493	3521493	3424138	3424893
	BjuB001751	turquoise	turquoise	B01_3121493	B01	2721493	3521493	3426038	3426796
	BjuB001785	grey	grey	B06_8272007	B06	7872007	8672007	8356026	8357420
	BjuB001787	grey	grey	B06_8272007	B06	7872007	8672007	8346124	8348290
	BjuB001788	lightyellow	lightyellow	B06_8272007	B06	7872007	8672007	8314777	8316460
	BjuB001792	brown	brown	B06_8272007	B06	7872007	8672007	8300058	8301241
	BjuB001793	black	black	B06_8272007	B06	7872007	8672007	8284122	8285378
	BjuB001795	green	green	B06_8272007	B06	7872007	8672007	8259374	8269438
	BjuB001797	purple	purple	B06_8272007	B06	7872007	8672007	8250432	8254019
	BjuB001800	darkgreen	darkgreen	B06_8272007	B06	7872007	8672007	8197251	8201137
	BjuB001802	blue	blue	B06_8272007	B06	7872007	8672007	8181066	8186484
	BjuB002586	purple	purple	B03_27425545	B03	27025545	27825545	27389692	27390063
	BjuB002727	turquoise	turquoise	B07_30564882	B07	30164882	30964882	30267935	30269072
	BjuB003084	plum2	plum2	B02_40425945	B02	40025945	40825945	40667315	40671287
	BjuB003087	salmon4	salmon4	B02_40426592	B02	40026592	40826592	40716819	40718652
	BjuB003088	green	green	B02_40426592	B02	40026592	40826592	40736075	40739351
	BjuB003095	turquoise	turquoise	B02_40426592	B02	40026592	40826592	40794950	40796112
	BjuB003355	plum1	plum1	B04_28116690	B04	27716690	28516690	28510070	28512203
	BjuB003566	black	black	B03_27425545	B03	27025545	27825545	27354146	27354604
	BjuB003567	blue	blue	B03_27425545	B03	27025545	27825545	27345012	27346694
	BjuB003569	blue	blue	B03_27425545	B03	27025545	27825545	27338190	27339977
	BjuB003571	grey60	grey60	B03_27425545	B03	27025545	27825545	27326960	27328241
	BjuB003572	grey	grey	B03_27425545	B03	27025545	27825545	27312544	27313209
	BjuB003573	grey	grey	B03_27425545	B03	27025545	27825545	27308389	27309603
	BjuB003574	brown	brown	B03_27425545	B03	27025545	27825545	27305212	27307996
	BjuB003575	grey	grey	B03_27425545	B03	27025545	27825545	27302879	27304914
	BjuB003577	green	green	B03_27425545	B03	27025545	27825545	27275956	27277120
	BjuB003578	blue	blue	B03_27425545	B03	27025545	27825545	27264880	27266451
	BjuB003579	turquoise	turquoise	B03_27425545	B03	27025545	27825545	27262128	27264363
	BjuB003610	midnightblue	midnightblue	B08_50135811	B08	49735811	50535811	49958491	49959466
	BjuB003611	darkgrey	darkgrey	B08_50135811	B08	49735811	50535811	49976641	49979818
	BjuB003667	blue	blue	B07_30564846	B07	30164846	30964846	30314318	30316646
	BjuB003703	brown	brown	B07_16002213	B07	15602213	16402213	16005270	16005932
	BjuB003704	grey	grey	B07_16002213	B07	15602213	16402213	15986912	15987206
	BjuB003720	greenyellow	greenyellow	B04_28116690	B04	27716690	28516690	28558190	28559478
	BjuB003883	green	green	B07_30564882	B07	30164882	30964882	30371584	30398824
	BjuB003886	turquoise	turquoise	B07_30564846	B07	30164846	30964846	30426094	30427494
	BjuB003887	grey	grey	B07_30564882	B07	30164882	30964882	30446721	30447581
	BjuB003888	brown	brown	B07_30564846	B07	30164846	30964846	30455961	30457717
	BjuB003889	grey	grey	B07_30564882	B07	30164882	30964882	30458237	30461860
	BjuB003890	darkred	darkred	B07_30564882	B07	30164882	30964882	30464820	30468479
	BjuB003892	turquoise	turquoise	B07_30564846	B07	30164846	30964846	30478542	30479144
	BjuB003893	grey	grey	B07_30564846	B07	30164846	30964846	30481976	30485218
	BjuB003894	black	black	B07_30564846	B07	30164846	30964846	30487139	30490165
	BjuB003895	grey	grey	B07_30564846	B07	30164846	30964846	30496250	30498066
	BjuB003896	blue	blue	B07_30564882	B07	30164882	30964882	30500137	30504158
	BjuB003897	yellow	yellow	B07_30564882	B07	30164882	30964882	30507408	30508176
	BjuB003898	grey	grey	B07_30564882	B07	30164882	30964882	30508179	30511009
	BjuB003899	yellow	yellow	B07_30564846	B07	30164846	30964846	30511206	30513473
	BjuB004854	brown	brown	B08_12753256	B08	12353256	13153256	12454098	12458259
	BjuB004956	turquoise	turquoise	B01_3121493	B01	2721493	3521493	3271430	3271882
	BjuB005019	grey	grey	B03_24227387	B03	23827387	24627387	24288973	24289371
	BjuB005053	blue	blue	B02_53299499	B02	52899499	53699499	53322729	53323448
	BjuB005082	floralwhite	floralwhite	B06_8272007	B06	7872007	8672007	7841849	7846685
	BjuB005083	grey	grey	B06_8272007	B06	7872007	8672007	7830486	7830862
	BjuB005084	lightyellow	lightyellow	B06_8272007	B06	7872007	8672007	7823158	7823307
	BjuB005446	magenta	magenta	B03_24227387	B03	23827387	24627387	24200853	24202752
	BjuB005492	yellow	yellow	B02_52922860	B02	52522860	53322860	53020651	53021215
	BjuB005575	grey	grey	B06_8272007	B06	7872007	8672007	7927880	7929689
	BjuB005691	grey	grey	B02_40426592	B02	40026592	40826592	40640308	40644338
	BjuB005693	grey	grey	B02_40426592	B02	40026592	40826592	40582461	40629850
	BjuB005697	turquoise	turquoise	B02_40426592	B02	40026592	40826592	40550116	40552115
	BjuB005698	turquoise	turquoise	B02_40425945	B02	40025945	40825945	40539707	40550074
	BjuB005971	blue	blue	B07_30564882	B07	30164882	30964882	30539939	30540367
	BjuB006142	blue	blue	B02_52922860	B02	52522860	53322860	53308339	53309221
	BjuB006204	yellow	yellow	B03_27425545	B03	27025545	27825545	26977888	26979291
	BjuB006205	grey	grey	B03_27425545	B03	27025545	27825545	26980133	26982841
	BjuB006206	darkgreen	darkgreen	B03_27425545	B03	27025545	27825545	26983636	26985725
	BjuB006207	grey	grey	B03_27425545	B03	27025545	27825545	26999667	27001887
	BjuB006213	blue	blue	B03_27425545	B03	27025545	27825545	27036361	27038581
	BjuB006214	brown	brown	B03_27425545	B03	27025545	27825545	27038917	27040967
	BjuB006215	steelblue	steelblue	B03_27425545	B03	27025545	27825545	27049157	27051411
	BjuB006216	turquoise	turquoise	B03_27425545	B03	27025545	27825545	27053592	27054092
	BjuB006217	royalblue	royalblue	B03_27425545	B03	27025545	27825545	27056154	27057835
	BjuB006218	yellow	yellow	B03_27425545	B03	27025545	27825545	27058273	27064384
	BjuB006219	tan	tan	B03_27425545	B03	27025545	27825545	27064966	27066443
	BjuB006220	blue	blue	B03_27425545	B03	27025545	27825545	27067488	27069945
	BjuB006221	grey	grey	B03_27425545	B03	27025545	27825545	27070524	27072679
	BjuB006222	turquoise	turquoise	B03_27425545	B03	27025545	27825545	27078245	27080243
	BjuB006223	darkolivegreen	darkolivegreen	B03_27425545	B03	27025545	27825545	27081936	27084106
	BjuB006227	darkolivegreen	darkolivegreen	B03_27425545	B03	27025545	27825545	27092522	27093571
	BjuB006228	green	green	B03_27425545	B03	27025545	27825545	27097932	27100163
	BjuB006229	darkolivegreen	darkolivegreen	B03_27425545	B03	27025545	27825545	27100735	27107712
	BjuB006231	grey	grey	B03_27425545	B03	27025545	27825545	27118860	27119828
	BjuB006232	grey	grey	B03_27425545	B03	27025545	27825545	27124312	27125224
	BjuB006233	red	red	B03_27425545	B03	27025545	27825545	27125851	27127396
	BjuB006234	grey	grey	B03_27425545	B03	27025545	27825545	27129333	27129683
	BjuB006235	grey	grey	B03_27425545	B03	27025545	27825545	27131801	27132671
	BjuB006236	brown	brown	B03_27425545	B03	27025545	27825545	27133839	27135011
	BjuB006239	grey	grey	B03_27425545	B03	27025545	27825545	27146719	27147898
	BjuB006240	turquoise	turquoise	B03_27425545	B03	27025545	27825545	27149713	27150461
	BjuB006244	midnightblue	midnightblue	B03_27425545	B03	27025545	27825545	27188289	27188468
	BjuB006478	darkmagenta	darkmagenta	B03_27425545	B03	27025545	27825545	27392347	27394646
	BjuB006479	grey	grey	B03_27425545	B03	27025545	27825545	27394954	27398624
	BjuB008202	brown	brown	B03_31570752	B03	31170752	31970752	31419583	31425607
	BjuB008204	purple	purple	B03_31570752	B03	31170752	31970752	31430451	31432429
	BjuB008205	grey	grey	B03_31570752	B03	31170752	31970752	31448465	31449435
	BjuB008206	darkturquoise	darkturquoise	B03_31570752	B03	31170752	31970752	31469431	31470504
	BjuB008207	darkturquoise	darkturquoise	B03_31570752	B03	31170752	31970752	31474744	31476348
	BjuB008208	grey	grey	B03_31570752	B03	31170752	31970752	31478158	31482711
	BjuB008209	grey	grey	B03_31570752	B03	31170752	31970752	31507952	31509826
	BjuB008210	black	black	B03_31570752	B03	31170752	31970752	31516023	31518804
	BjuB008213	pink	pink	B03_31570752	B03	31170752	31970752	31613813	31614613
	BjuB008214	darkturquoise	darkturquoise	B03_31570752	B03	31170752	31970752	31615980	31616528
	BjuB008215	red	red	B03_31570752	B03	31170752	31970752	31618167	31619818
	BjuB008216	grey	grey	B03_31570752	B03	31170752	31970752	31621870	31624182
	BjuB008217	blue	blue	B03_31570752	B03	31170752	31970752	31625361	31626658
	BjuB008219	grey	grey	B03_31570752	B03	31170752	31970752	31648975	31654343
	BjuB008220	blue	blue	B03_31570752	B03	31170752	31970752	31655662	31659070
	BjuB008643	white	white	B07_16002213	B07	15602213	16402213	16500122	16501253
	BjuB008644	tan	tan	B07_16002213	B07	15602213	16402213	16493168	16494554
	BjuB008645	blue	blue	B07_16002213	B07	15602213	16402213	16476051	16481207
	BjuB008649	tan	tan	B07_16002213	B07	15602213	16402213	16444831	16446065
	BjuB008651	grey	grey	B07_16002213	B07	15602213	16402213	16413783	16414442
	BjuB008655	turquoise	turquoise	B07_16002213	B07	15602213	16402213	16339676	16340634
	BjuB008656	grey	grey	B07_16002213	B07	15602213	16402213	16336867	16337179
	BjuB008659	turquoise	turquoise	B07_16002213	B07	15602213	16402213	16310692	16311078
	BjuB008660	turquoise	turquoise	B07_16002213	B07	15602213	16402213	16310086	16310541
	BjuB008661	darkolivegreen	darkolivegreen	B07_16002213	B07	15602213	16402213	16287355	16287990
	BjuB008663	blue	blue	B07_16002213	B07	15602213	16402213	16280395	16282200
	BjuB008664	grey	grey	B07_16002213	B07	15602213	16402213	16274799	16275404
	BjuB008665	turquoise	turquoise	B07_16002213	B07	15602213	16402213	16254708	16258697
	BjuB008666	grey	grey	B07_16002213	B07	15602213	16402213	16247708	16253588
	BjuB008667	floralwhite	floralwhite	B07_16002213	B07	15602213	16402213	16234272	16246811
	BjuB008669	grey	grey	B07_16002213	B07	15602213	16402213	16217156	16222116
	BjuB008670	grey	grey	B07_16002213	B07	15602213	16402213	16214230	16216241
	BjuB008671	plum1	plum1	B07_16002213	B07	15602213	16402213	16211515	16212986
	BjuB008672	plum1	plum1	B07_16002213	B07	15602213	16402213	16209435	16210940
	BjuB008674	grey	grey	B07_16002213	B07	15602213	16402213	16198679	16200395
	BjuB008676	lightcyan	lightcyan	B07_16002213	B07	15602213	16402213	16180424	16180926
	BjuB008677	yellow	yellow	B07_16002213	B07	15602213	16402213	16170596	16173015
	BjuB008678	paleturquoise	paleturquoise	B07_16002213	B07	15602213	16402213	16157550	16168651
	BjuB008679	blue	blue	B07_16002213	B07	15602213	16402213	16156416	16156733
	BjuB008680	brown	brown	B07_16002213	B07	15602213	16402213	16155457	16156134
	BjuB008681	brown	brown	B07_16002213	B07	15602213	16402213	16154929	16155324
	BjuB008682	blue	blue	B07_16002213	B07	15602213	16402213	16150823	16152612
	BjuB008683	pink	pink	B07_16002213	B07	15602213	16402213	16149247	16150530
	BjuB008684	grey	grey	B07_16002213	B07	15602213	16402213	16143838	16144251
	BjuB008685	midnightblue	midnightblue	B07_16002213	B07	15602213	16402213	16137701	16138549
	BjuB008688	grey	grey	B07_16002213	B07	15602213	16402213	16115215	16115556
	BjuB008689	grey	grey	B07_16002213	B07	15602213	16402213	16097757	16099529
	BjuB008692	blue	blue	B07_16002213	B07	15602213	16402213	16043398	16048798
	BjuB008693	brown	brown	B07_16002213	B07	15602213	16402213	16041659	16042288
	BjuB008695	grey	grey	B07_16002213	B07	15602213	16402213	16022344	16023041
	BjuB008697	yellow	yellow	B07_16002213	B07	15602213	16402213	16015026	16017558
	BjuB009178	lightyellow	lightyellow	B07_30564882	B07	30164882	30964882	30138289	30140733
	BjuB009179	grey	grey	B07_30564882	B07	30164882	30964882	30130249	30131271
	BjuB009180	blue	blue	B07_30564882	B07	30164882	30964882	30116528	30117552
	BjuB009183	yellow	yellow	B07_30564846	B07	30164846	30964846	30077887	30081456
	BjuB009184	tan	tan	B07_30564882	B07	30164882	30964882	30071453	30072395
	BjuB010585	darkmagenta	darkmagenta	B07_30564882	B07	30164882	30964882	30724108	30727099
	BjuB010587	ivory	ivory	B07_30564882	B07	30164882	30964882	30687481	30688307
	BjuB013053	magenta	magenta	B02_40426592	B02	40026592	40826592	40922995	40923327
	BjuB013055	grey	grey	B02_40425945	B02	40025945	40825945	40917512	40920573
	BjuB013056	grey	grey	B02_40425945	B02	40025945	40825945	40915044	40917038
	BjuB013058	turquoise	turquoise	B02_40425945	B02	40025945	40825945	40888862	40891204
	BjuB013059	red	red	B02_40426592	B02	40026592	40826592	40885857	40887012
	BjuB013060	grey	grey	B02_40426592	B02	40026592	40826592	40884990	40885415
	BjuB013063	plum2	plum2	B02_40425945	B02	40025945	40825945	40865750	40866133
	BjuB013064	plum2	plum2	B02_40426592	B02	40026592	40826592	40856900	40857337
	BjuB013065	grey	grey	B02_40426592	B02	40026592	40826592	40849193	40849792
	BjuB013066	blue	blue	B02_40426592	B02	40026592	40826592	40839333	40840919
	BjuB014614	blue	blue	B08_12753256	B08	12353256	13153256	12472008	12473977
	BjuB014615	yellow	yellow	B08_12753256	B08	12353256	13153256	12474607	12476605
	BjuB014616	blue	blue	B08_12753256	B08	12353256	13153256	12482870	12485010
	BjuB014618	turquoise	turquoise	B08_12753256	B08	12353256	13153256	12490156	12491487
	BjuB014620	green	green	B08_12753256	B08	12353256	13153256	12509117	12509570
	BjuB014621	lightyellow	lightyellow	B08_12753256	B08	12353256	13153256	12511365	12512612
	BjuB014622	grey	grey	B08_12753256	B08	12353256	13153256	12512899	12513486
	BjuB014623	lightyellow	lightyellow	B08_12753256	B08	12353256	13153256	12516569	12518375
	BjuB014624	darkslateblue	darkslateblue	B08_12753256	B08	12353256	13153256	12536272	12538646
	BjuB014625	turquoise	turquoise	B08_12753256	B08	12353256	13153256	12541199	12543512
	BjuB014626	grey	grey	B08_12753256	B08	12353256	13153256	12546248	12547984
	BjuB014627	turquoise	turquoise	B08_12753256	B08	12353256	13153256	12548329	12549194
	BjuB014628	grey	grey	B08_12753256	B08	12353256	13153256	12554878	12555549
	BjuB014629	grey	grey	B08_12753256	B08	12353256	13153256	12557405	12560365
	BjuB014630	blue	blue	B08_12753256	B08	12353256	13153256	12565440	12566878
	BjuB014633	lightgreen	lightgreen	B08_12753256	B08	12353256	13153256	12582970	12584612
	BjuB014634	brown	brown	B08_12753256	B08	12353256	13153256	12585808	12587581
	BjuB014636	grey	grey	B08_12753256	B08	12353256	13153256	12594406	12599459
	BjuB015331	black	black	B08_12753256	B08	12353256	13153256	12270008	12270643
	BjuB015332	lightcyan	lightcyan	B08_12753256	B08	12353256	13153256	12275649	12276848
	BjuB015333	violet	violet	B08_12753256	B08	12353256	13153256	12280013	12286034
	BjuB015336	lightyellow	lightyellow	B08_12753256	B08	12353256	13153256	12299083	12303983
	BjuB015337	lightyellow	lightyellow	B08_12753256	B08	12353256	13153256	12304787	12307621
	BjuB015338	brown	brown	B08_12753256	B08	12353256	13153256	12309823	12311683
	BjuB015339	violet	violet	B08_12753256	B08	12353256	13153256	12314086	12315171
	BjuB015342	midnightblue	midnightblue	B08_12753256	B08	12353256	13153256	12321572	12322906
	BjuB015344	grey	grey	B08_12753256	B08	12353256	13153256	12398575	12402037
	BjuB015345	black	black	B08_12753256	B08	12353256	13153256	12402308	12403159
	BjuB015515	red	red	B08_12753256	B08	12353256	13153256	12633878	12638026
	BjuB015518	salmon	salmon	B08_12753256	B08	12353256	13153256	12647830	12649447
	BjuB015521	blue	blue	B08_12753256	B08	12353256	13153256	12657338	12658504
	BjuB015522	brown	brown	B08_12753256	B08	12353256	13153256	12660340	12660733
	BjuB015523	brown	brown	B08_12753256	B08	12353256	13153256	12661253	12663438
	BjuB015525	cyan	cyan	B08_12753256	B08	12353256	13153256	12675653	12680583
	BjuB015528	grey	grey	B08_12753256	B08	12353256	13153256	12689755	12693210
	BjuB015531	cyan	cyan	B08_12753256	B08	12353256	13153256	12704437	12704868
	BjuB015534	green	green	B08_12753256	B08	12353256	13153256	12711165	12713002
	BjuB015535	grey	grey	B08_12753256	B08	12353256	13153256	12716803	12717948
	BjuB015536	orangered4	orangered4	B08_12753256	B08	12353256	13153256	12724922	12736490
	BjuB015537	green	green	B08_12753256	B08	12353256	13153256	12747897	12749657
	BjuB015538	grey	grey	B08_12753256	B08	12353256	13153256	12750881	12752193
	BjuB015545	yellow	yellow	B08_12753256	B08	12353256	13153256	12785150	12787447
	BjuB015546	turquoise	turquoise	B08_12753256	B08	12353256	13153256	12789930	12790151
	BjuB015549	green	green	B08_12753256	B08	12353256	13153256	12812367	12814711
	BjuB015550	blue	blue	B08_12753256	B08	12353256	13153256	12817699	12819234
	BjuB015552	tan	tan	B08_12753256	B08	12353256	13153256	12827708	12829877
	BjuB015553	grey	grey	B08_12753256	B08	12353256	13153256	12832467	12833210
	BjuB015555	blue	blue	B08_12753256	B08	12353256	13153256	12839805	12840218
	BjuB015556	midnightblue	midnightblue	B08_12753256	B08	12353256	13153256	12843230	12843559
	BjuB015557	lightyellow	lightyellow	B08_12753256	B08	12353256	13153256	12846940	12847331
	BjuB015558	lightyellow	lightyellow	B08_12753256	B08	12353256	13153256	12847831	12850134
	BjuB015559	blue	blue	B08_12753256	B08	12353256	13153256	12853664	12856719
	BjuB015560	grey	grey	B08_12753256	B08	12353256	13153256	12861975	12862596
	BjuB015561	brown	brown	B08_12753256	B08	12353256	13153256	12870378	12872396
	BjuB015562	blue	blue	B08_12753256	B08	12353256	13153256	12874154	12876370
	BjuB015563	grey	grey	B08_12753256	B08	12353256	13153256	12879876	12882140
	BjuB015564	lightgreen	lightgreen	B08_12753256	B08	12353256	13153256	12883220	12885747
	BjuB015565	grey	grey	B08_12753256	B08	12353256	13153256	12886741	12887523
	BjuB015566	pink	pink	B08_12753256	B08	12353256	13153256	12887953	12889420
	BjuB015567	grey	grey	B08_12753256	B08	12353256	13153256	12892354	12894557
	BjuB015568	blue	blue	B08_12753256	B08	12353256	13153256	12896549	12897446
	BjuB015569	darkturquoise	darkturquoise	B08_12753256	B08	12353256	13153256	12902803	12903483
	BjuB015572	grey	grey	B08_12753256	B08	12353256	13153256	12912501	12919249
	BjuB015574	greenyellow	greenyellow	B08_12753256	B08	12353256	13153256	12929025	12930119
	BjuB015575	plum1	plum1	B08_12753256	B08	12353256	13153256	12930460	12931023
	BjuB015577	grey	grey	B08_12753256	B08	12353256	13153256	12938325	12938631
	BjuB015579	blue	blue	B08_12753256	B08	12353256	13153256	12952071	12953529
	BjuB015580	grey	grey	B08_12753256	B08	12353256	13153256	12958583	12961032
	BjuB015581	midnightblue	midnightblue	B08_12753256	B08	12353256	13153256	12966768	12967205
	BjuB015582	grey	grey	B08_12753256	B08	12353256	13153256	12968720	12969524
	BjuB015583	plum1	plum1	B08_12753256	B08	12353256	13153256	12973031	12980299
	BjuB015584	red	red	B08_12753256	B08	12353256	13153256	12981342	12981950
	BjuB015585	grey	grey	B08_12753256	B08	12353256	13153256	12983357	12984332
	BjuB015586	red	red	B08_12753256	B08	12353256	13153256	12986110	12986753
	BjuB015588	black	black	B08_12753256	B08	12353256	13153256	12990869	12991333
	BjuB015589	grey	grey	B08_12753256	B08	12353256	13153256	12993719	12995099
	BjuB015590	blue	blue	B08_12753256	B08	12353256	13153256	12999609	13000535
	BjuB015591	black	black	B08_12753256	B08	12353256	13153256	13022707	13024563
	BjuB015592	sienna3	sienna3	B08_12753256	B08	12353256	13153256	13026294	13026800
	BjuB015593	grey	grey	B08_12753256	B08	12353256	13153256	13027537	13028536
	BjuB015594	grey	grey	B08_12753256	B08	12353256	13153256	13028730	13032642
	BjuB015606	black	black	B08_12753256	B08	12353256	13153256	13129585	13130766
	BjuB015608	turquoise	turquoise	B08_12753256	B08	12353256	13153256	13140215	13141769
	BjuB015610	grey	grey	B08_12753256	B08	12353256	13153256	13154641	13160922
	BjuB015611	grey	grey	B08_12753256	B08	12353256	13153256	13172658	13174185
	BjuB015616	grey	grey	B08_12753256	B08	12353256	13153256	13195100	13197102
	BjuB015618	grey	grey	B08_12753256	B08	12353256	13153256	13198645	13200101
	BjuB015620	skyblue3	skyblue3	B08_12753256	B08	12353256	13153256	13203103	13204027
	BjuB017780	blue	blue	B08_50135811	B08	49735811	50535811	50052594	50055334
	BjuB017782	brown	brown	B08_50135811	B08	49735811	50535811	50068044	50071185
	BjuB018069	grey	grey	B08_50135811	B08	49735811	50535811	49898746	49900091
	BjuB018271	tan	tan	B08_50135811	B08	49735811	50535811	50630506	50631958
	BjuB018282	grey	grey	B08_50135811	B08	49735811	50535811	50479406	50481048
	BjuB018283	grey	grey	B08_50135811	B08	49735811	50535811	50483509	50488225
	BjuB018285	sienna3	sienna3	B08_50135811	B08	49735811	50535811	50516715	50517188
	BjuB018289	turquoise	turquoise	B08_50135811	B08	49735811	50535811	50549964	50552387
	BjuB018685	yellow	yellow	B08_50135811	B08	49735811	50535811	50164109	50165286
	BjuB018686	grey	grey	B08_50135811	B08	49735811	50535811	50166117	50168375
	BjuB020610	red	red	B06_8272007	B06	7872007	8672007	7771277	7773496
	BjuB020611	tan	tan	B06_8272007	B06	7872007	8672007	7773689	7774965
	BjuB020612	tan	tan	B06_8272007	B06	7872007	8672007	7775391	7778398
	BjuB020613	grey	grey	B06_8272007	B06	7872007	8672007	7779473	7780384
	BjuB020615	brown	brown	B06_8272007	B06	7872007	8672007	7784631	7786202
	BjuB020616	purple	purple	B06_8272007	B06	7872007	8672007	7787300	7788976
	BjuB020617	grey	grey	B06_8272007	B06	7872007	8672007	7789363	7790929
	BjuB020628	green	green	B06_8272007	B06	7872007	8672007	7939774	7941236
	BjuB020629	grey60	grey60	B06_8272007	B06	7872007	8672007	7950814	7954393
	BjuB020630	blue	blue	B06_8272007	B06	7872007	8672007	7954834	7955548
	BjuB020631	blue	blue	B06_8272007	B06	7872007	8672007	7956098	7958935
	BjuB020632	grey	grey	B06_8272007	B06	7872007	8672007	7961769	7972445
	BjuB020633	pink	pink	B06_8272007	B06	7872007	8672007	7973771	7974898
	BjuB020634	turquoise	turquoise	B06_8272007	B06	7872007	8672007	7987799	7989439
	BjuB020635	grey	grey	B06_8272007	B06	7872007	8672007	8013400	8014690
	BjuB020636	green	green	B06_8272007	B06	7872007	8672007	8019756	8020511
	BjuB020637	red	red	B06_8272007	B06	7872007	8672007	8021694	8024161
	BjuB020638	brown	brown	B06_8272007	B06	7872007	8672007	8024373	8025559
	BjuB020639	grey	grey	B06_8272007	B06	7872007	8672007	8025994	8028871
	BjuB020640	grey	grey	B06_8272007	B06	7872007	8672007	8029924	8030951
	BjuB020642	yellow	yellow	B06_8272007	B06	7872007	8672007	8034971	8036593
	BjuB020643	turquoise	turquoise	B06_8272007	B06	7872007	8672007	8051363	8051874
	BjuB020644	green	green	B06_8272007	B06	7872007	8672007	8053251	8054766
	BjuB020645	turquoise	turquoise	B06_8272007	B06	7872007	8672007	8055165	8056550
	BjuB020646	turquoise	turquoise	B06_8272007	B06	7872007	8672007	8063918	8064838
	BjuB020648	brown	brown	B06_8272007	B06	7872007	8672007	8075483	8077810
	BjuB020649	turquoise	turquoise	B06_8272007	B06	7872007	8672007	8082743	8084897
	BjuB020650	black	black	B06_8272007	B06	7872007	8672007	8086438	8086812
	BjuB020651	grey	grey	B06_8272007	B06	7872007	8672007	8089467	8092668
	BjuB020652	turquoise	turquoise	B06_8272007	B06	7872007	8672007	8093822	8094406
	BjuB020653	turquoise	turquoise	B06_8272007	B06	7872007	8672007	8095576	8096508
	BjuB020654	violet	violet	B06_8272007	B06	7872007	8672007	8108533	8109587
	BjuB020655	grey	grey	B06_8272007	B06	7872007	8672007	8110046	8112539
	BjuB020656	yellow	yellow	B06_8272007	B06	7872007	8672007	8113313	8114707
	BjuB020657	yellow	yellow	B06_8272007	B06	7872007	8672007	8115259	8125468
	BjuB020658	brown	brown	B06_8272007	B06	7872007	8672007	8126114	8130725
	BjuB020659	turquoise	turquoise	B06_8272007	B06	7872007	8672007	8132437	8133876
	BjuB020660	greenyellow	greenyellow	B06_8272007	B06	7872007	8672007	8139435	8141461
	BjuB020661	lightyellow	lightyellow	B06_8272007	B06	7872007	8672007	8145093	8146236
	BjuB020662	yellow	yellow	B06_8272007	B06	7872007	8672007	8147168	8148765
	BjuB020663	grey	grey	B06_8272007	B06	7872007	8672007	8149158	8149712
	BjuB020664	grey	grey	B06_8272007	B06	7872007	8672007	8150512	8153518
	BjuB020665	grey	grey	B06_8272007	B06	7872007	8672007	8154152	8156202
	BjuB020667	green	green	B06_8272007	B06	7872007	8672007	8170361	8172193
	BjuB020668	grey	grey	B06_8272007	B06	7872007	8672007	8175294	8177526
	BjuB020690	grey	grey	B06_8272007	B06	7872007	8672007	8384813	8389685
	BjuB020691	grey	grey	B06_8272007	B06	7872007	8672007	8390481	8394062
	BjuB020692	skyblue	skyblue	B06_8272007	B06	7872007	8672007	8399391	8402151
	BjuB020694	turquoise	turquoise	B06_8272007	B06	7872007	8672007	8421171	8422356
	BjuB020695	grey	grey	B06_8272007	B06	7872007	8672007	8423292	8425267
	BjuB020696	grey	grey	B06_8272007	B06	7872007	8672007	8426148	8426537
	BjuB020698	blue	blue	B06_8272007	B06	7872007	8672007	8427580	8429057
	BjuB020700	blue	blue	B06_8272007	B06	7872007	8672007	8437780	8438097
	BjuB020701	black	black	B06_8272007	B06	7872007	8672007	8442346	8443920
	BjuB020702	salmon	salmon	B06_8272007	B06	7872007	8672007	8449015	8449675
	BjuB020703	grey	grey	B06_8272007	B06	7872007	8672007	8451858	8452133
	BjuB020706	yellow	yellow	B06_8272007	B06	7872007	8672007	8457012	8459298
	BjuB020707	blue	blue	B06_8272007	B06	7872007	8672007	8460279	8464137
	BjuB020708	midnightblue	midnightblue	B06_8272007	B06	7872007	8672007	8472762	8476312
	BjuB020712	ivory	ivory	B06_8272007	B06	7872007	8672007	8502020	8503574
	BjuB020713	ivory	ivory	B06_8272007	B06	7872007	8672007	8517394	8523110
	BjuB020714	grey	grey	B06_8272007	B06	7872007	8672007	8523940	8526730
	BjuB020715	grey	grey	B06_8272007	B06	7872007	8672007	8530470	8531928
	BjuB020717	grey	grey	B06_8272007	B06	7872007	8672007	8544893	8545075
	BjuB020718	lightyellow	lightyellow	B06_8272007	B06	7872007	8672007	8552384	8554968
	BjuB020719	blue	blue	B06_8272007	B06	7872007	8672007	8570726	8572702
	BjuB020721	darkslateblue	darkslateblue	B06_8272007	B06	7872007	8672007	8588363	8589031
	BjuB020723	blue	blue	B06_8272007	B06	7872007	8672007	8602385	8604523
	BjuB020725	grey	grey	B06_8272007	B06	7872007	8672007	8645457	8646539
	BjuB020726	paleturquoise	paleturquoise	B06_8272007	B06	7872007	8672007	8651246	8652330
	BjuB020727	turquoise	turquoise	B06_8272007	B06	7872007	8672007	8652722	8652937
	BjuB020728	red	red	B06_8272007	B06	7872007	8672007	8662790	8664618
	BjuB020729	blue	blue	B06_8272007	B06	7872007	8672007	8665210	8666398
	BjuB020731	turquoise	turquoise	B06_8272007	B06	7872007	8672007	8673210	8675777
	BjuB020732	tan	tan	B06_8272007	B06	7872007	8672007	8676972	8678146
	BjuB020733	blue	blue	B06_8272007	B06	7872007	8672007	8678604	8680764
	BjuB020734	grey	grey	B06_8272007	B06	7872007	8672007	8681169	8681968
	BjuB020735	grey	grey	B06_8272007	B06	7872007	8672007	8682090	8683922
	BjuB020736	royalblue	royalblue	B06_8272007	B06	7872007	8672007	8686034	8690029
	BjuB020737	black	black	B06_8272007	B06	7872007	8672007	8690747	8691196
	BjuB020738	lightyellow	lightyellow	B06_8272007	B06	7872007	8672007	8700401	8701368
	BjuB020739	grey	grey	B06_8272007	B06	7872007	8672007	8701730	8703257
	BjuB020740	turquoise	turquoise	B06_8272007	B06	7872007	8672007	8721782	8722528
	BjuB021232	yellow	yellow	B06_20736413	B06	20336413	21136413	20238637	20243438
	BjuB021234	pink	pink	B06_20736413	B06	20336413	21136413	20252521	20257018
	BjuB021236	blue	blue	B06_20736413	B06	20336413	21136413	20267989	20269301
	BjuB021237	grey	grey	B06_20740055	B06	20340055	21140055	20270481	20271675
	BjuB021240	red	red	B06_20736413	B06	20336413	21136413	20287018	20288156
	BjuB021245	grey	grey	B06_20736413	B06	20336413	21136413	20296449	20299032
	BjuB021246	green	green	B06_20736413	B06	20336413	21136413	20301732	20304480
	BjuB021247	orange	orange	B06_20740055	B06	20340055	21140055	20308539	20310490
	BjuB021248	grey	grey	B06_20740055	B06	20340055	21140055	20316170	20319774
	BjuB021255	greenyellow	greenyellow	B06_20740055	B06	20340055	21140055	20381483	20382594
	BjuB021257	purple	purple	B06_20740055	B06	20340055	21140055	20389041	20390962
	BjuB021258	yellow	yellow	B06_20736413	B06	20336413	21136413	20403807	20408913
	BjuB021259	yellow	yellow	B06_20736413	B06	20336413	21136413	20409460	20410084
	BjuB021260	green	green	B06_20736413	B06	20336413	21136413	20435489	20436266
	BjuB021261	purple	purple	B06_20740055	B06	20340055	21140055	20440617	20443444
	BjuB021262	grey	grey	B06_20736413	B06	20336413	21136413	20453039	20453605
	BjuB021263	palevioletred3	palevioletred3	B06_20740055	B06	20340055	21140055	20454736	20456076
	BjuB021264	yellow	yellow	B06_20740055	B06	20340055	21140055	20476629	20483934
	BjuB021265	grey	grey	B06_20740055	B06	20340055	21140055	20485216	20486341
	BjuB021267	grey	grey	B06_20740055	B06	20340055	21140055	20489702	20494181
	BjuB021268	brown	brown	B06_20740055	B06	20340055	21140055	20495023	20495310
	BjuB021269	turquoise	turquoise	B06_20736413	B06	20336413	21136413	20496338	20500599
	BjuB021270	green	green	B06_20740055	B06	20340055	21140055	20502958	20503419
	BjuB021271	green	green	B06_20740055	B06	20340055	21140055	20503938	20506546
	BjuB021273	grey	grey	B06_20736413	B06	20336413	21136413	20510113	20510940
	BjuB021274	grey	grey	B06_20740055	B06	20340055	21140055	20511807	20513582
	BjuB021276	brown	brown	B06_20740055	B06	20340055	21140055	20529845	20532122
	BjuB021277	pink	pink	B06_20736413	B06	20336413	21136413	20532755	20533135
	BjuB021278	grey	grey	B06_20736413	B06	20336413	21136413	20540606	20542250
	BjuB021279	grey	grey	B06_20740055	B06	20340055	21140055	20543883	20544344
	BjuB021282	grey	grey	B06_20736413	B06	20336413	21136413	20556611	20558829
	BjuB021283	darkorange	darkorange	B06_20736413	B06	20336413	21136413	20561017	20561679
	BjuB021285	grey	grey	B06_20740055	B06	20340055	21140055	20564456	20564983
	BjuB021286	pink	pink	B06_20736413	B06	20336413	21136413	20566450	20567592
	BjuB021287	grey	grey	B06_20736413	B06	20336413	21136413	20569231	20573283
	BjuB021288	grey	grey	B06_20736413	B06	20336413	21136413	20573647	20575856
	BjuB021289	yellow	yellow	B06_20740055	B06	20340055	21140055	20577247	20579330
	BjuB021290	turquoise	turquoise	B06_20740055	B06	20340055	21140055	20580885	20583593
	BjuB021300	blue	blue	B06_20740055	B06	20340055	21140055	20637971	20639494
	BjuB021302	brown	brown	B06_20740055	B06	20340055	21140055	20643883	20645117
	BjuB021303	blue	blue	B06_20736413	B06	20336413	21136413	20647201	20647719
	BjuB021304	green	green	B06_20736413	B06	20336413	21136413	20650166	20651866
	BjuB021305	grey	grey	B06_20736413	B06	20336413	21136413	20652274	20654265
	BjuB021307	brown	brown	B06_20736413	B06	20336413	21136413	20657192	20659735
	BjuB021308	blue	blue	B06_20740055	B06	20340055	21140055	20660788	20661797
	BjuB021309	turquoise	turquoise	B06_20740055	B06	20340055	21140055	20662126	20662386
	BjuB021310	grey	grey	B06_20740055	B06	20340055	21140055	20720895	20721338
	BjuB021311	blue	blue	B06_20736413	B06	20336413	21136413	20723335	20725098
	BjuB021312	blue	blue	B06_20736413	B06	20336413	21136413	20726501	20727566
	BjuB021313	darkgreen	darkgreen	B06_20740055	B06	20340055	21140055	20729481	20732175
	BjuB021314	lightgreen	lightgreen	B06_20740055	B06	20340055	21140055	20732957	20737998
	BjuB021316	yellow	yellow	B06_20736413	B06	20336413	21136413	20749812	20751841
	BjuB021318	grey	grey	B06_20740055	B06	20340055	21140055	20754052	20758077
	BjuB021319	brown	brown	B06_20736413	B06	20336413	21136413	20759298	20762102
	BjuB021320	brown	brown	B06_20740055	B06	20340055	21140055	20763002	20764480
	BjuB021321	grey	grey	B06_20736413	B06	20336413	21136413	20764814	20766139
	BjuB021323	floralwhite	floralwhite	B06_20740055	B06	20340055	21140055	20768087	20769167
	BjuB021326	grey	grey	B06_20736413	B06	20336413	21136413	20778207	20780570
	BjuB021327	grey	grey	B06_20740055	B06	20340055	21140055	20781562	20784207
	BjuB021328	yellow	yellow	B06_20736413	B06	20336413	21136413	20784774	20787727
	BjuB021329	grey	grey	B06_20740055	B06	20340055	21140055	20787732	20795243
	BjuB021330	blue	blue	B06_20740055	B06	20340055	21140055	20796668	20798224
	BjuB021331	grey	grey	B06_20740055	B06	20340055	21140055	20798572	20800043
	BjuB021333	grey	grey	B06_20740055	B06	20340055	21140055	20807892	20809658
	BjuB021334	midnightblue	midnightblue	B06_20740055	B06	20340055	21140055	20811412	20813575
	BjuB021336	pink	pink	B06_20740055	B06	20340055	21140055	20825879	20826754
	BjuB021355	turquoise	turquoise	B06_20740055	B06	20340055	21140055	20952787	20959703
	BjuB021357	sienna3	sienna3	B06_20736413	B06	20336413	21136413	20960680	20963775
	BjuB021358	yellow	yellow	B06_20740055	B06	20340055	21140055	20964477	20965148
	BjuB021359	black	black	B06_20736413	B06	20336413	21136413	20967627	20968997
	BjuB021361	grey	grey	B06_20736413	B06	20336413	21136413	20972357	20973064
	BjuB021362	grey	grey	B06_20740055	B06	20340055	21140055	20973434	20974348
	BjuB021366	black	black	B06_20736413	B06	20336413	21136413	21035203	21036049
	BjuB021367	black	black	B06_20736413	B06	20336413	21136413	21036383	21036988
	BjuB021368	bisque4	bisque4	B06_20740055	B06	20340055	21140055	21055035	21056891
	BjuB021369	grey60	grey60	B06_20736413	B06	20336413	21136413	21059580	21061615
	BjuB021370	yellow	yellow	B06_20736413	B06	20336413	21136413	21064903	21065270
	BjuB021371	grey	grey	B06_20740055	B06	20340055	21140055	21082203	21083531
	BjuB021374	yellow	yellow	B06_20740055	B06	20340055	21140055	21121300	21121590
	BjuB021375	grey	grey	B06_20736413	B06	20336413	21136413	21137189	21139003
	BjuB021376	grey	grey	B06_20736413	B06	20336413	21136413	21152426	21154687
	BjuB021377	brown	brown	B06_20740055	B06	20340055	21140055	21156927	21159455
	BjuB021382	brown	brown	B06_20736413	B06	20336413	21136413	21174432	21175477
	BjuB021383	brown	brown	B06_20736413	B06	20336413	21136413	21176493	21179153
	BjuB021384	grey	grey	B06_20736413	B06	20336413	21136413	21179865	21182893
	BjuB021385	black	black	B06_20740055	B06	20340055	21140055	21187803	21188387
	BjuB021386	grey	grey	B06_20736413	B06	20336413	21136413	21189696	21189974
	BjuB021387	greenyellow	greenyellow	B06_20740055	B06	20340055	21140055	21190488	21191227
	BjuB021388	turquoise	turquoise	B06_20736413	B06	20336413	21136413	21194652	21195836
	BjuB021391	blue	blue	B06_20736413	B06	20336413	21136413	21227825	21229032
	BjuB021392	grey	grey	B06_20740055	B06	20340055	21140055	21230777	21232097
	BjuB022220	green	green	B06_24082156	B06	23682156	24482156	23580345	23582262
	BjuB022221	green	green	B06_24082156	B06	23682156	24482156	23583179	23584201
	BjuB022222	turquoise	turquoise	B06_24085209	B06	23685209	24485209	23602435	23603772
	BjuB022225	grey	grey	B06_24085209	B06	23685209	24485209	23626114	23626986
	BjuB022227	turquoise	turquoise	B06_24085209	B06	23685209	24485209	23637420	23640284
	BjuB022229	green	green	B06_24082156	B06	23682156	24482156	23661112	23665342
	BjuB022231	grey	grey	B06_24085222	B06	23685222	24485222	23668555	23673186
	BjuB022232	grey	grey	B06_24085209	B06	23685209	24485209	23674126	23677659
	BjuB022233	blue	blue	B06_24087132	B06	23687132	24487132	23677988	23679391
	BjuB022235	green	green	B06_24085222	B06	23685222	24485222	23686061	23688163
	BjuB022238	grey	grey	B06_24085222	B06	23685222	24485222	23772463	23773341
	BjuB022239	brown	brown	B06_24085209	B06	23685209	24485209	23776181	23777600
	BjuB022240	yellow	yellow	B06_24082156	B06	23682156	24482156	23781497	23783699
	BjuB022241	grey	grey	B06_24085209	B06	23685209	24485209	23785594	23786814
	BjuB022242	turquoise	turquoise	B06_24087132	B06	23687132	24487132	23793042	23794388
	BjuB022245	grey	grey	B06_24082156	B06	23682156	24482156	23810683	23811955
	BjuB022246	turquoise	turquoise	B06_24082156	B06	23682156	24482156	23812685	23814993
	BjuB022247	turquoise	turquoise	B06_24085209	B06	23685209	24485209	23818106	23819918
	BjuB022248	brown	brown	B06_24085209	B06	23685209	24485209	23820310	23822595
	BjuB022249	blue	blue	B06_24085222	B06	23685222	24485222	23823296	23824345
	BjuB022250	grey	grey	B06_24085209	B06	23685209	24485209	23827887	23828402
	BjuB022251	yellow	yellow	B06_24087132	B06	23687132	24487132	23832094	23834883
	BjuB022254	tan	tan	B06_24087132	B06	23687132	24487132	23840410	23841546
	BjuB022255	grey	grey	B06_24085222	B06	23685222	24485222	23849008	23854366
	BjuB022260	greenyellow	greenyellow	B06_24085222	B06	23685222	24485222	23892570	23893856
	BjuB022261	brown	brown	B06_24085222	B06	23685222	24485222	23901412	23903940
	BjuB022262	blue	blue	B06_24087132	B06	23687132	24487132	23908149	23909828
	BjuB022263	saddlebrown	saddlebrown	B06_24085209	B06	23685209	24485209	23910978	23912233
	BjuB022264	turquoise	turquoise	B06_24085222	B06	23685222	24485222	23913152	23919228
	BjuB022268	brown	brown	B06_24082156	B06	23682156	24482156	23939027	23941149
	BjuB022269	darkred	darkred	B06_24087132	B06	23687132	24487132	23941625	23942921
	BjuB022270	red	red	B06_24085222	B06	23685222	24485222	23948212	23949251
	BjuB022271	grey	grey	B06_24085209	B06	23685209	24485209	23949879	23959287
	BjuB022274	grey	grey	B06_24085209	B06	23685209	24485209	23973213	23974043
	BjuB022275	grey	grey	B06_24085222	B06	23685222	24485222	23980566	23981551
	BjuB022276	blue	blue	B06_24085222	B06	23685222	24485222	23989937	23990239
	BjuB022277	yellow	yellow	B06_24085222	B06	23685222	24485222	23993362	23994034
	BjuB022278	turquoise	turquoise	B06_24085209	B06	23685209	24485209	24000501	24003315
	BjuB022279	grey	grey	B06_24085209	B06	23685209	24485209	24003710	24005618
	BjuB022282	blue	blue	B06_24087132	B06	23687132	24487132	24030406	24031368
	BjuB022287	grey	grey	B06_24087132	B06	23687132	24487132	24053105	24057339
	BjuB022288	cyan	cyan	B06_24085209	B06	23685209	24485209	24069849	24072323
	BjuB022289	magenta	magenta	B06_24087132	B06	23687132	24487132	24072521	24077825
	BjuB022290	grey	grey	B06_24082156	B06	23682156	24482156	24079442	24080797
	BjuB022291	turquoise	turquoise	B06_24085222	B06	23685222	24485222	24081384	24081939
	BjuB022292	cyan	cyan	B06_24085222	B06	23685222	24485222	24083624	24084788
	BjuB022293	greenyellow	greenyellow	B06_24082156	B06	23682156	24482156	24088103	24089104
	BjuB022294	turquoise	turquoise	B06_24087132	B06	23687132	24487132	24090589	24091329
	BjuB022295	cyan	cyan	B06_24087132	B06	23687132	24487132	24115473	24115958
	BjuB022297	green	green	B06_24087132	B06	23687132	24487132	24123426	24127231
	BjuB022301	grey	grey	B06_24082156	B06	23682156	24482156	24161388	24163848
	BjuB022304	tan	tan	B06_24082156	B06	23682156	24482156	24184087	24187008
	BjuB022305	blue	blue	B06_24085222	B06	23685222	24485222	24197977	24198267
	BjuB022309	blue	blue	B06_24082156	B06	23682156	24482156	24227399	24229218
	BjuB022310	blue	blue	B06_24085209	B06	23685209	24485209	24229600	24230659
	BjuB022311	yellow	yellow	B06_24085222	B06	23685222	24485222	24231757	24238214
	BjuB022317	brown	brown	B06_24082156	B06	23682156	24482156	24258567	24260379
	BjuB022318	grey	grey	B06_24085222	B06	23685222	24485222	24264937	24268662
	BjuB022319	brown	brown	B06_24082156	B06	23682156	24482156	24269001	24269785
	BjuB022321	skyblue3	skyblue3	B06_24082156	B06	23682156	24482156	24277056	24277357
	BjuB022324	brown	brown	B06_24085209	B06	23685209	24485209	24298686	24300275
	BjuB022325	grey	grey	B06_24087132	B06	23687132	24487132	24300843	24301457
	BjuB022327	blue	blue	B06_24082156	B06	23682156	24482156	24312713	24313498
	BjuB022328	grey	grey	B06_24082156	B06	23682156	24482156	24314130	24321725
	BjuB022329	grey	grey	B06_24082156	B06	23682156	24482156	24326064	24332321
	BjuB022332	grey	grey	B06_24085222	B06	23685222	24485222	24342998	24346920
	BjuB022333	turquoise	turquoise	B06_24087132	B06	23687132	24487132	24345265	24349181
	BjuB022334	skyblue	skyblue	B06_24082156	B06	23682156	24482156	24357527	24360675
	BjuB022337	blue	blue	B06_24087132	B06	23687132	24487132	24378203	24380291
	BjuB022338	green	green	B06_24082156	B06	23682156	24482156	24383597	24384003
	BjuB022339	grey	grey	B06_24085222	B06	23685222	24485222	24384009	24394036
	BjuB022340	royalblue	royalblue	B06_24087132	B06	23687132	24487132	24394039	24397567
	BjuB022341	orange	orange	B06_24085209	B06	23685209	24485209	24398381	24399997
	BjuB022342	green	green	B06_24087132	B06	23687132	24487132	24404871	24409901
	BjuB022344	grey	grey	B06_24082156	B06	23682156	24482156	24423794	24429856
	BjuB022345	grey	grey	B06_24082156	B06	23682156	24482156	24451147	24461892
	BjuB022346	red	red	B06_24082156	B06	23682156	24482156	24464928	24465827
	BjuB022347	darkgreen	darkgreen	B06_24082156	B06	23682156	24482156	24466582	24468011
	BjuB022349	turquoise	turquoise	B06_24085209	B06	23685209	24485209	24493597	24497548
	BjuB022385	brown	brown	B06_24087132	B06	23687132	24487132	24586164	24588874
	BjuB022386	grey	grey	B06_24085209	B06	23685209	24485209	24581851	24584623
	BjuB022387	yellow	yellow	B06_24085222	B06	23685222	24485222	24574762	24577497
	BjuB022388	turquoise	turquoise	B06_24085222	B06	23685222	24485222	24572539	24573450
	BjuB022389	grey60	grey60	B06_24087132	B06	23687132	24487132	24566383	24571202
	BjuB022391	brown	brown	B06_24082156	B06	23682156	24482156	24556876	24558668
	BjuB022394	red	red	B06_24085222	B06	23685222	24485222	24552979	24553453
	BjuB022395	grey	grey	B06_24082156	B06	23682156	24482156	24552050	24552829
	BjuB022396	saddlebrown	saddlebrown	B06_24087132	B06	23687132	24487132	24550605	24551390
	BjuB024109	green	green	B01_22125408	B01	21725408	22525408	22409790	22411145
	BjuB024110	grey	grey	B01_22125408	B01	21725408	22525408	22343773	22344375
	BjuB024111	blue	blue	B01_22125408	B01	21725408	22525408	22341251	22342391
	BjuB024112	grey	grey	B01_22125408	B01	21725408	22525408	22337932	22338633
	BjuB024113	grey	grey	B01_22125408	B01	21725408	22525408	22336553	22336903
	BjuB024116	green	green	B01_22125408	B01	21725408	22525408	22308122	22309540
	BjuB024117	green	green	B01_22125408	B01	21725408	22525408	22303570	22306417
	BjuB024118	red	red	B01_22125408	B01	21725408	22525408	22288639	22289491
	BjuB024119	grey	grey	B01_22125408	B01	21725408	22525408	22277315	22280106
	BjuB024120	grey	grey	B01_22125408	B01	21725408	22525408	22275329	22276380
	BjuB024121	blue	blue	B01_22125408	B01	21725408	22525408	22231911	22234093
	BjuB024122	grey	grey	B01_22125408	B01	21725408	22525408	22229183	22230767
	BjuB024125	brown	brown	B01_22125408	B01	21725408	22525408	22152202	22152531
	BjuB024135	brown	brown	B01_22125408	B01	21725408	22525408	21985839	21987498
	BjuB024136	grey	grey	B01_22125408	B01	21725408	22525408	21977388	21982817
	BjuB024137	turquoise	turquoise	B01_22125408	B01	21725408	22525408	21971022	21976894
	BjuB024138	yellow	yellow	B01_22125408	B01	21725408	22525408	21963226	21968700
	BjuB024139	red	red	B01_22125408	B01	21725408	22525408	21947661	21949886
	BjuB024140	red	red	B01_22125408	B01	21725408	22525408	21944997	21946790
	BjuB024141	tan	tan	B01_22125408	B01	21725408	22525408	21940066	21944625
	BjuB024143	blue	blue	B01_22125408	B01	21725408	22525408	21899472	21904542
	BjuB024144	blue	blue	B01_22125408	B01	21725408	22525408	21888364	21893431
	BjuB024145	grey	grey	B01_22125408	B01	21725408	22525408	21853419	21855004
	BjuB024146	salmon	salmon	B01_22125408	B01	21725408	22525408	21833446	21834219
	BjuB024147	red	red	B01_22125408	B01	21725408	22525408	21827340	21828071
	BjuB024148	mediumpurple3	mediumpurple3	B01_22125408	B01	21725408	22525408	21824084	21825960
	BjuB024150	red	red	B01_22125408	B01	21725408	22525408	21816604	21817447
	BjuB024151	grey	grey	B01_22125408	B01	21725408	22525408	21814850	21815332
	BjuB024279	grey	grey	B01_26022757	B01	25622757	26422757	26326857	26328376
	BjuB024428	mediumpurple3	mediumpurple3	B01_26022757	B01	25622757	26422757	25548726	25549903
	BjuB024429	grey	grey	B01_26022760	B01	25622760	26422760	25554758	25555180
	BjuB024433	grey	grey	B01_26022766	B01	25622766	26422766	25576895	25577323
	BjuB024435	grey	grey	B01_26022760	B01	25622760	26422760	25581934	25585134
	BjuB024436	brown	brown	B01_26022760	B01	25622760	26422760	25587298	25589873
	BjuB024438	turquoise	turquoise	B01_26022760	B01	25622760	26422760	25665258	25667150
	BjuB024446	grey	grey	B01_26022766	B01	25622766	26422766	25811342	25812005
	BjuB024448	darkolivegreen	darkolivegreen	B01_26022760	B01	25622760	26422760	25848787	25852214
	BjuB024450	blue	blue	B01_26022757	B01	25622757	26422757	25861976	25864240
	BjuB024452	red	red	B01_26022760	B01	25622760	26422760	25891398	25894113
	BjuB024453	blue	blue	B01_26022757	B01	25622757	26422757	25925747	25932030
	BjuB024457	turquoise	turquoise	B01_26022757	B01	25622757	26422757	25956983	25958626
	BjuB024460	turquoise	turquoise	B01_26022766	B01	25622766	26422766	25972034	25973834
	BjuB024469	grey	grey	B01_26022766	B01	25622766	26422766	26044260	26044682
	BjuB024470	grey	grey	B01_26022757	B01	25622757	26422757	26060258	26060440
	BjuB024472	grey	grey	B01_26022757	B01	25622757	26422757	26118301	26119790
	BjuB024473	brown	brown	B01_26022757	B01	25622757	26422757	26130001	26132353
	BjuB024474	turquoise	turquoise	B01_26022766	B01	25622766	26422766	26139472	26142598
	BjuB024475	brown	brown	B01_26022760	B01	25622760	26422760	26147405	26152924
	BjuB024476	grey	grey	B01_26022766	B01	25622766	26422766	26155189	26156894
	BjuB024477	turquoise	turquoise	B01_26022757	B01	25622757	26422757	26160325	26161413
	BjuB024479	brown	brown	B01_26022757	B01	25622757	26422757	26187578	26190647
	BjuB024483	grey	grey	B01_26022760	B01	25622760	26422760	26218371	26220534
	BjuB025746	grey	grey	B01_22125408	B01	21725408	22525408	22491385	22494286
	BjuB025747	turquoise	turquoise	B01_22125408	B01	21725408	22525408	22505078	22506654
	BjuB025748	blue	blue	B01_22125408	B01	21725408	22525408	22506938	22508044
	BjuB025749	pink	pink	B01_22125408	B01	21725408	22525408	22508715	22513351
	BjuB025750	blue	blue	B01_22125408	B01	21725408	22525408	22514561	22515622
	BjuB025751	red	red	B01_22125408	B01	21725408	22525408	22516168	22517145
	BjuB025753	yellow	yellow	B01_22125408	B01	21725408	22525408	22538033	22541681
	BjuB025760	darkgrey	darkgrey	B01_26022766	B01	25622766	26422766	26350115	26351331
	BjuB025764	grey	grey	B01_26022760	B01	25622760	26422760	26396068	26397989
	BjuB025765	grey	grey	B01_26022760	B01	25622760	26422760	26398952	26400924
	BjuB025766	grey	grey	B01_26022760	B01	25622760	26422760	26424016	26426554
	BjuB025767	brown	brown	B01_26022760	B01	25622760	26422760	26427837	26428022
	BjuB026820	tan	tan	B01_22125408	B01	21725408	22525408	21762508	21764820
	BjuB026821	grey	grey	B01_22125408	B01	21725408	22525408	21755640	21758456
	BjuB026823	grey	grey	B01_22125408	B01	21725408	22525408	21750908	21752132
	BjuB026824	turquoise	turquoise	B01_22125408	B01	21725408	22525408	21747599	21750569
	BjuB026830	turquoise	turquoise	B01_22125408	B01	21725408	22525408	21692040	21693323
	BjuB026832	grey	grey	B01_22125408	B01	21725408	22525408	21677124	21680194
	BjuB027007	grey	grey	B01_3121493	B01	2721493	3521493	3266038	3267809
	BjuB027008	grey	grey	B01_3121493	B01	2721493	3521493	3257266	3262974
	BjuB027009	purple	purple	B01_3121493	B01	2721493	3521493	3252800	3253869
	BjuB027010	green	green	B01_3121493	B01	2721493	3521493	3248627	3248974
	BjuB027012	grey	grey	B01_3121493	B01	2721493	3521493	3215054	3217051
	BjuB027013	blue	blue	B01_3121493	B01	2721493	3521493	3213281	3214424
	BjuB027014	grey	grey	B01_3121493	B01	2721493	3521493	3210439	3212256
	BjuB027015	red	red	B01_3121493	B01	2721493	3521493	3202989	3204766
	BjuB027016	grey	grey	B01_3121493	B01	2721493	3521493	3194670	3197038
	BjuB027018	turquoise	turquoise	B01_3121493	B01	2721493	3521493	3185923	3188052
	BjuB027019	green	green	B01_3121493	B01	2721493	3521493	3176016	3178891
	BjuB027020	green	green	B01_3121493	B01	2721493	3521493	3164956	3175194
	BjuB027023	salmon	salmon	B01_3121493	B01	2721493	3521493	3141162	3143558
	BjuB027024	yellowgreen	yellowgreen	B01_3121493	B01	2721493	3521493	3138984	3139289
	BjuB027025	grey	grey	B01_3121493	B01	2721493	3521493	3112343	3120464
	BjuB027027	purple	purple	B01_3121493	B01	2721493	3521493	3101395	3104263
	BjuB027030	turquoise	turquoise	B01_3121493	B01	2721493	3521493	3070497	3077836
	BjuB027031	black	black	B01_3121493	B01	2721493	3521493	3067571	3068200
	BjuB027032	midnightblue	midnightblue	B01_3121493	B01	2721493	3521493	3062085	3062471
	BjuB027033	brown	brown	B01_3121493	B01	2721493	3521493	3059936	3061558
	BjuB027034	greenyellow	greenyellow	B01_3121493	B01	2721493	3521493	3051737	3053879
	BjuB027035	purple	purple	B01_3121493	B01	2721493	3521493	3046665	3047288
	BjuB027036	yellow	yellow	B01_3121493	B01	2721493	3521493	3043973	3045749
	BjuB027039	grey	grey	B01_3121493	B01	2721493	3521493	3025529	3027227
	BjuB027041	grey	grey	B01_3121493	B01	2721493	3521493	3015268	3018487
	BjuB027042	grey	grey	B01_3121493	B01	2721493	3521493	2994854	2995345
	BjuB027043	grey	grey	B01_3121493	B01	2721493	3521493	2991811	2992154
	BjuB027044	yellow	yellow	B01_3121493	B01	2721493	3521493	2989959	2990620
	BjuB027046	steelblue	steelblue	B01_3121493	B01	2721493	3521493	2976616	2984018
	BjuB027047	grey	grey	B01_3121493	B01	2721493	3521493	2974478	2975685
	BjuB027048	tan	tan	B01_3121493	B01	2721493	3521493	2963472	2964347
	BjuB027051	grey	grey	B01_3121493	B01	2721493	3521493	2933702	2940274
	BjuB027052	plum2	plum2	B01_3121493	B01	2721493	3521493	2930467	2932847
	BjuB027053	brown	brown	B01_3121493	B01	2721493	3521493	2929088	2929846
	BjuB027057	saddlebrown	saddlebrown	B01_3121493	B01	2721493	3521493	2772286	2772684
	BjuB027059	yellow	yellow	B01_3121493	B01	2721493	3521493	2761325	2762461
	BjuB027064	blue	blue	B01_3121493	B01	2721493	3521493	2745639	2746542
	BjuB027068	turquoise	turquoise	B01_3121493	B01	2721493	3521493	2716520	2720113
	BjuB027069	grey	grey	B01_3121493	B01	2721493	3521493	2715657	2716176
	BjuB027075	turquoise	turquoise	B01_3121493	B01	2721493	3521493	2690731	2700519
	BjuB027077	blue	blue	B01_3121493	B01	2721493	3521493	2665913	2672224
	BjuB027078	lightsteelblue1	lightsteelblue1	B01_3121493	B01	2721493	3521493	2663301	2665224
	BjuB027079	grey	grey	B01_3121493	B01	2721493	3521493	2659860	2662658
	BjuB027082	grey	grey	B01_3121493	B01	2721493	3521493	2637474	2642852
	BjuB027083	blue	blue	B01_3121493	B01	2721493	3521493	2635802	2636800
	BjuB027084	grey	grey	B01_3121493	B01	2721493	3521493	2634862	2635377
	BjuB027085	green	green	B01_3121493	B01	2721493	3521493	2632248	2632725
	BjuB027157	blue	blue	B01_3121493	B01	2721493	3521493	3616833	3622816
	BjuB027158	tan	tan	B01_3121493	B01	2721493	3521493	3612749	3615341
	BjuB027159	blue	blue	B01_3121493	B01	2721493	3521493	3608976	3609392
	BjuB027160	turquoise	turquoise	B01_3121493	B01	2721493	3521493	3603326	3605533
	BjuB027161	violet	violet	B01_3121493	B01	2721493	3521493	3601474	3602218
	BjuB027162	blue	blue	B01_3121493	B01	2721493	3521493	3599903	3601006
	BjuB027167	grey	grey	B01_3121493	B01	2721493	3521493	3577680	3582507
	BjuB027169	royalblue	royalblue	B01_3121493	B01	2721493	3521493	3565881	3566231
	BjuB027170	violet	violet	B01_3121493	B01	2721493	3521493	3561289	3563442
	BjuB027173	midnightblue	midnightblue	B01_3121493	B01	2721493	3521493	3555810	3557621
	BjuB027174	midnightblue	midnightblue	B01_3121493	B01	2721493	3521493	3553156	3553791
	BjuB027175	steelblue	steelblue	B01_3121493	B01	2721493	3521493	3546205	3547627
	BjuB027177	grey	grey	B01_3121493	B01	2721493	3521493	3521197	3525048
	BjuB027179	grey	grey	B01_3121493	B01	2721493	3521493	3498607	3501133
	BjuB027180	pink	pink	B01_3121493	B01	2721493	3521493	3497676	3498119
	BjuB027182	grey	grey	B01_3121493	B01	2721493	3521493	3457112	3467257
	BjuB027183	blue	blue	B01_3121493	B01	2721493	3521493	3450575	3451927
	BjuB027184	black	black	B01_3121493	B01	2721493	3521493	3445597	3446352
	BjuB027784	grey	grey	B04_7089033	B04	6689033	7489033	6604639	6609502
	BjuB027785	lightsteelblue1	lightsteelblue1	B04_7089033	B04	6689033	7489033	6611829	6613101
	BjuB027787	lightsteelblue1	lightsteelblue1	B04_7089033	B04	6689033	7489033	6618048	6620180
	BjuB027788	blue	blue	B04_7089033	B04	6689033	7489033	6622553	6624672
	BjuB027789	grey	grey	B04_7089033	B04	6689033	7489033	6626995	6627306
	BjuB027790	yellow	yellow	B04_7089033	B04	6689033	7489033	6634926	6638506
	BjuB027794	blue	blue	B04_7089033	B04	6689033	7489033	6682653	6683690
	BjuB027796	grey	grey	B04_7089033	B04	6689033	7489033	6704551	6704856
	BjuB027797	grey	grey	B04_7089033	B04	6689033	7489033	6705830	6708326
	BjuB027798	lightsteelblue1	lightsteelblue1	B04_7089033	B04	6689033	7489033	6709462	6711806
	BjuB027799	lightsteelblue1	lightsteelblue1	B04_7089033	B04	6689033	7489033	6712045	6712338
	BjuB027800	turquoise	turquoise	B04_7089033	B04	6689033	7489033	6716886	6719400
	BjuB027801	yellow	yellow	B04_7089033	B04	6689033	7489033	6720508	6726472
	BjuB027803	grey	grey	B04_7089033	B04	6689033	7489033	6754442	6764998
	BjuB027804	grey	grey	B04_7089033	B04	6689033	7489033	6767155	6767648
	BjuB027806	tan	tan	B04_7089033	B04	6689033	7489033	6791339	6792024
	BjuB027807	grey	grey	B04_7089033	B04	6689033	7489033	6792027	6792765
	BjuB027808	lightcyan	lightcyan	B04_7089033	B04	6689033	7489033	6793433	6800289
	BjuB027810	blue	blue	B04_7089033	B04	6689033	7489033	6808061	6808698
	BjuB027811	yellow	yellow	B04_7089033	B04	6689033	7489033	6809405	6816298
	BjuB027815	grey	grey	B04_7089033	B04	6689033	7489033	6844331	6846091
	BjuB027816	turquoise	turquoise	B04_7089033	B04	6689033	7489033	6871816	6872655
	BjuB027819	blue	blue	B04_7089033	B04	6689033	7489033	6897709	6898137
	BjuB027820	blue	blue	B04_7089033	B04	6689033	7489033	6898572	6899729
	BjuB027821	grey	grey	B04_7089033	B04	6689033	7489033	6902430	6903495
	BjuB027824	brown	brown	B04_7089033	B04	6689033	7489033	6917911	6918372
	BjuB027826	turquoise	turquoise	B04_7089033	B04	6689033	7489033	6928778	6930031
	BjuB027827	black	black	B04_7089033	B04	6689033	7489033	6930754	6932688
	BjuB027828	black	black	B04_7089033	B04	6689033	7489033	6956964	6958651
	BjuB027829	grey	grey	B04_7089033	B04	6689033	7489033	6962040	6962480
	BjuB027830	grey	grey	B04_7089033	B04	6689033	7489033	6967707	6968966
	BjuB027832	green	green	B04_7089033	B04	6689033	7489033	6973676	6980702
	BjuB027833	pink	pink	B04_7089033	B04	6689033	7489033	6982653	6984470
	BjuB027834	greenyellow	greenyellow	B04_7089033	B04	6689033	7489033	6985565	6987738
	BjuB027835	turquoise	turquoise	B04_7089033	B04	6689033	7489033	6992539	6993758
	BjuB027836	grey	grey	B04_7089033	B04	6689033	7489033	6994044	6994742
	BjuB027837	blue	blue	B04_7089033	B04	6689033	7489033	6996200	6997936
	BjuB027838	green	green	B04_7089033	B04	6689033	7489033	6998233	6998808
	BjuB027839	green	green	B04_7089033	B04	6689033	7489033	7000454	7006198
	BjuB027840	royalblue	royalblue	B04_7089033	B04	6689033	7489033	7007278	7008204
	BjuB027841	midnightblue	midnightblue	B04_7089033	B04	6689033	7489033	7009570	7013193
	BjuB027843	grey	grey	B04_7089033	B04	6689033	7489033	7017787	7018474
	BjuB027844	grey	grey	B04_7089033	B04	6689033	7489033	7019307	7025171
	BjuB027848	green	green	B04_7089033	B04	6689033	7489033	7038592	7043525
	BjuB027849	grey	grey	B04_7089033	B04	6689033	7489033	7045789	7051600
	BjuB027851	turquoise	turquoise	B04_7089033	B04	6689033	7489033	7073727	7074269
	BjuB027852	brown	brown	B04_7089033	B04	6689033	7489033	7075028	7076802
	BjuB027853	magenta	magenta	B04_7089033	B04	6689033	7489033	7080465	7081666
	BjuB027855	blue	blue	B04_7089033	B04	6689033	7489033	7093069	7094103
	BjuB027856	turquoise	turquoise	B04_7089033	B04	6689033	7489033	7112167	7112935
	BjuB027857	black	black	B04_7089033	B04	6689033	7489033	7116835	7118693
	BjuB027858	mediumpurple3	mediumpurple3	B04_7089033	B04	6689033	7489033	7119656	7120336
	BjuB027859	green	green	B04_7089033	B04	6689033	7489033	7140096	7141278
	BjuB027860	grey	grey	B04_7089033	B04	6689033	7489033	7152134	7159388
	BjuB027863	green	green	B04_7089033	B04	6689033	7489033	7222489	7224319
	BjuB027870	green	green	B04_7089033	B04	6689033	7489033	7329798	7331063
	BjuB027872	grey	grey	B04_7089033	B04	6689033	7489033	7344644	7346341
	BjuB027874	darkolivegreen	darkolivegreen	B04_7089033	B04	6689033	7489033	7361576	7362091
	BjuB027875	turquoise	turquoise	B04_7089033	B04	6689033	7489033	7368962	7370170
	BjuB027876	green	green	B04_7089033	B04	6689033	7489033	7371878	7373161
	BjuB027879	grey	grey	B04_7089033	B04	6689033	7489033	7379810	7382246
	BjuB027881	blue	blue	B04_7089033	B04	6689033	7489033	7393219	7395766
	BjuB027883	midnightblue	midnightblue	B04_7089033	B04	6689033	7489033	7397762	7400008
	BjuB027884	grey	grey	B04_7089033	B04	6689033	7489033	7402980	7404298
	BjuB027889	grey	grey	B04_7089033	B04	6689033	7489033	7434466	7435326
	BjuB027890	turquoise	turquoise	B04_7089033	B04	6689033	7489033	7447840	7450215
	BjuB027893	pink	pink	B04_7089033	B04	6689033	7489033	7458506	7459917
	BjuB027896	grey	grey	B04_7089033	B04	6689033	7489033	7471289	7473167
	BjuB027898	grey	grey	B04_7089033	B04	6689033	7489033	7520774	7523196
	BjuB027900	grey	grey	B04_7089033	B04	6689033	7489033	7543523	7543957
	BjuB027901	grey	grey	B04_7089033	B04	6689033	7489033	7549168	7554039
	BjuB027902	greenyellow	greenyellow	B04_7089033	B04	6689033	7489033	7555208	7557490
	BjuB027903	red	red	B04_7089033	B04	6689033	7489033	7558204	7558950
	BjuB027905	grey	grey	B04_7089033	B04	6689033	7489033	7565281	7567036
	BjuB027907	darkgrey	darkgrey	B04_7089033	B04	6689033	7489033	7571757	7572743
	BjuB027908	yellow	yellow	B04_7089033	B04	6689033	7489033	7576165	7580884
	BjuB030982	grey	grey	B03_24227387	B03	23827387	24627387	24722153	24723099
	BjuB030983	pink	pink	B03_24227387	B03	23827387	24627387	24715868	24719168
	BjuB030985	magenta	magenta	B03_24227387	B03	23827387	24627387	24707519	24708145
	BjuB030986	salmon	salmon	B03_24227387	B03	23827387	24627387	24696407	24701484
	BjuB030987	saddlebrown	saddlebrown	B03_24227387	B03	23827387	24627387	24691135	24694295
	BjuB030990	turquoise	turquoise	B03_24227387	B03	23827387	24627387	24641388	24659740
	BjuB030994	yellowgreen	yellowgreen	B03_24227387	B03	23827387	24627387	24609652	24611929
	BjuB030997	yellowgreen	yellowgreen	B03_24227387	B03	23827387	24627387	24582498	24583877
	BjuB030998	midnightblue	midnightblue	B03_24227387	B03	23827387	24627387	24580412	24581431
	BjuB030999	midnightblue	midnightblue	B03_24227387	B03	23827387	24627387	24579954	24580130
	BjuB031000	midnightblue	midnightblue	B03_24227387	B03	23827387	24627387	24574700	24576286
	BjuB031001	midnightblue	midnightblue	B03_24227387	B03	23827387	24627387	24546051	24548533
	BjuB031002	midnightblue	midnightblue	B03_24227387	B03	23827387	24627387	24530114	24532883
	BjuB031003	midnightblue	midnightblue	B03_24227387	B03	23827387	24627387	24527467	24527769
	BjuB031004	turquoise	turquoise	B03_24227387	B03	23827387	24627387	24524482	24525748
	BjuB031005	grey	grey	B03_24227387	B03	23827387	24627387	24522570	24523193
	BjuB031007	grey	grey	B03_24227387	B03	23827387	24627387	24509414	24511303
	BjuB031009	yellow	yellow	B03_24227387	B03	23827387	24627387	24476376	24476732
	BjuB031010	red	red	B03_24227387	B03	23827387	24627387	24467286	24468996
	BjuB031011	turquoise	turquoise	B03_24227387	B03	23827387	24627387	24465235	24466035
	BjuB031015	brown	brown	B03_24227387	B03	23827387	24627387	24443703	24445901
	BjuB031017	blue	blue	B03_24227387	B03	23827387	24627387	24383951	24385156
	BjuB031018	midnightblue	midnightblue	B03_24227387	B03	23827387	24627387	24380341	24382949
	BjuB031019	grey	grey	B03_24227387	B03	23827387	24627387	24377307	24379148
	BjuB031021	lightgreen	lightgreen	B03_24227387	B03	23827387	24627387	24344144	24346231
	BjuB031022	turquoise	turquoise	B03_24227387	B03	23827387	24627387	24341483	24343494
	BjuB031023	grey	grey	B03_24227387	B03	23827387	24627387	24337666	24339735
	BjuB031026	grey	grey	B03_24227387	B03	23827387	24627387	24319513	24321363
	BjuB031027	cyan	cyan	B03_24227387	B03	23827387	24627387	24315387	24317292
	BjuB031028	blue	blue	B03_24227387	B03	23827387	24627387	24313105	24314359
	BjuB031030	turquoise	turquoise	B03_24227387	B03	23827387	24627387	24181282	24181923
	BjuB031034	pink	pink	B03_24227387	B03	23827387	24627387	24146464	24153360
	BjuB031035	turquoise	turquoise	B03_24227387	B03	23827387	24627387	24142836	24145682
	BjuB031036	turquoise	turquoise	B03_24227387	B03	23827387	24627387	24137161	24139310
	BjuB031037	salmon	salmon	B03_24227387	B03	23827387	24627387	24101359	24101820
	BjuB035901	grey	grey	B03_31570752	B03	31170752	31970752	31789635	31789973
	BjuB035905	grey	grey	B03_31570752	B03	31170752	31970752	31867291	31868854
	BjuB035906	blue	blue	B03_31570752	B03	31170752	31970752	31882758	31885351
	BjuB035910	orangered4	orangered4	B03_31570752	B03	31170752	31970752	31916847	31917193
	BjuB035911	green	green	B03_31570752	B03	31170752	31970752	31955061	31956686
	BjuB035912	grey	grey	B03_31570752	B03	31170752	31970752	31957021	31958283
	BjuB035913	grey	grey	B03_31570752	B03	31170752	31970752	31971992	31976790
	BjuB035916	brown	brown	B03_31570752	B03	31170752	31970752	31991274	31996346
	BjuB035917	grey	grey	B03_31570752	B03	31170752	31970752	31997893	31999568
	BjuB035919	grey	grey	B03_31570752	B03	31170752	31970752	32029321	32031209
	BjuB035920	grey60	grey60	B03_31570752	B03	31170752	31970752	32046370	32046657
	BjuB035921	grey	grey	B03_31570752	B03	31170752	31970752	32050581	32054080
	BjuB035922	green	green	B03_31570752	B03	31170752	31970752	32054809	32055696
	BjuB036595	darkgreen	darkgreen	B02_52922860	B02	52522860	53322860	52804334	52810225
	BjuB036596	yellow	yellow	B02_52922860	B02	52522860	53322860	52811164	52812559
	BjuB036597	grey	grey	B02_52922860	B02	52522860	53322860	52828270	52828491
	BjuB036598	turquoise	turquoise	B02_52922860	B02	52522860	53322860	52829001	52829639
	BjuB036599	yellow	yellow	B02_52922860	B02	52522860	53322860	52832050	52834682
	BjuB036600	blue	blue	B02_52922860	B02	52522860	53322860	52836058	52836709
	BjuB036602	salmon	salmon	B02_52922860	B02	52522860	53322860	52839594	52841147
	BjuB036603	grey	grey	B02_52922860	B02	52522860	53322860	52843557	52845768
	BjuB036604	green	green	B02_53299499	B02	52899499	53699499	52860774	52866222
	BjuB036605	grey	grey	B02_52922860	B02	52522860	53322860	52872095	52875629
	BjuB036606	yellow	yellow	B02_52922860	B02	52522860	53322860	52884987	52886167
	BjuB036607	yellow	yellow	B02_52922860	B02	52522860	53322860	52887159	52889381
	BjuB036610	turquoise	turquoise	B02_53299499	B02	52899499	53699499	52899516	52901781
	BjuB036618	yellow	yellow	B02_52922860	B02	52522860	53322860	52941753	52944804
	BjuB036621	brown	brown	B02_53299499	B02	52899499	53699499	52974736	52978548
	BjuB036622	turquoise	turquoise	B02_52922860	B02	52522860	53322860	53002541	53004049
	BjuB036751	brown	brown	B02_53299499	B02	52899499	53699499	53343506	53346461
	BjuB036753	red	red	B02_53299499	B02	52899499	53699499	53354375	53355341
	BjuB036754	turquoise	turquoise	B02_53299499	B02	52899499	53699499	53361974	53365753
	BjuB036755	turquoise	turquoise	B02_53299499	B02	52899499	53699499	53367136	53369121
	BjuB036756	blue	blue	B02_53299499	B02	52899499	53699499	53370187	53370807
	BjuB036757	blue	blue	B02_52922860	B02	52522860	53322860	53373391	53375364
	BjuB036758	brown	brown	B02_53299499	B02	52899499	53699499	53375687	53378054
	BjuB036759	pink	pink	B02_52922860	B02	52522860	53322860	53379137	53381546
	BjuB036761	paleturquoise	paleturquoise	B02_53299499	B02	52899499	53699499	53382598	53386407
	BjuB036763	brown	brown	B02_52922860	B02	52522860	53322860	53399704	53401791
	BjuB036764	grey	grey	B02_52922860	B02	52522860	53322860	53402020	53403087
	BjuB036766	purple	purple	B02_52922860	B02	52522860	53322860	53410254	53411174
	BjuB036768	grey	grey	B02_53299499	B02	52899499	53699499	53428396	53429928
	BjuB036769	yellow	yellow	B02_53299499	B02	52899499	53699499	53432392	53433562
	BjuB036770	pink	pink	B02_53299499	B02	52899499	53699499	53438271	53438819
	BjuB036772	blue	blue	B02_53299499	B02	52899499	53699499	53449823	53452155
	BjuB036773	yellow	yellow	B02_53299499	B02	52899499	53699499	53459852	53462525
	BjuB036774	brown	brown	B02_53299499	B02	52899499	53699499	53463970	53466913
	BjuB036775	brown	brown	B02_53299499	B02	52899499	53699499	53470115	53476583
	BjuB036776	red	red	B02_53299499	B02	52899499	53699499	53478636	53479915
	BjuB036777	grey	grey	B02_53299499	B02	52899499	53699499	53482467	53484095
	BjuB036778	blue	blue	B02_53299499	B02	52899499	53699499	53485740	53489237
	BjuB036779	turquoise	turquoise	B02_53299499	B02	52899499	53699499	53489242	53489680
	BjuB036780	grey	grey	B02_53299499	B02	52899499	53699499	53493829	53496190
	BjuB036781	blue	blue	B02_53299499	B02	52899499	53699499	53499066	53500664
	BjuB036783	blue	blue	B02_53299499	B02	52899499	53699499	53511001	53512971
	BjuB036784	darkred	darkred	B02_53299499	B02	52899499	53699499	53513578	53515327
	BjuB036785	royalblue	royalblue	B02_53299499	B02	52899499	53699499	53518311	53519144
	BjuB036786	grey	grey	B02_53299499	B02	52899499	53699499	53522234	53523794
	BjuB036787	green	green	B02_53299499	B02	52899499	53699499	53530617	53531116
	BjuB036788	yellow	yellow	B02_53299499	B02	52899499	53699499	53532342	53535887
	BjuB036790	grey	grey	B02_53299499	B02	52899499	53699499	53541913	53544167
	BjuB036791	grey	grey	B02_53299499	B02	52899499	53699499	53544575	53545280
	BjuB036792	blue	blue	B02_53299499	B02	52899499	53699499	53549409	53550530
	BjuB036794	brown	brown	B02_53299499	B02	52899499	53699499	53558277	53561497
	BjuB036795	yellow	yellow	B02_53299499	B02	52899499	53699499	53574664	53577005
	BjuB036796	red	red	B02_53299499	B02	52899499	53699499	53583023	53584098
	BjuB036797	grey	grey	B02_53299499	B02	52899499	53699499	53584522	53587344
	BjuB036798	turquoise	turquoise	B02_53299499	B02	52899499	53699499	53589289	53590589
	BjuB036799	darkred	darkred	B02_53299499	B02	52899499	53699499	53591989	53594301
	BjuB036800	green	green	B02_53299499	B02	52899499	53699499	53597654	53600049
	BjuB036801	green	green	B02_53299499	B02	52899499	53699499	53602381	53604496
	BjuB036802	grey	grey	B02_53299499	B02	52899499	53699499	53619148	53620779
	BjuB036804	lightsteelblue1	lightsteelblue1	B02_53299499	B02	52899499	53699499	53641436	53644746
	BjuB036806	lightsteelblue1	lightsteelblue1	B02_53299499	B02	52899499	53699499	53656830	53661992
	BjuB036807	lightcyan	lightcyan	B02_53299499	B02	52899499	53699499	53662364	53663594
	BjuB036808	grey60	grey60	B02_53299499	B02	52899499	53699499	53672455	53672913
	BjuB036810	turquoise	turquoise	B02_53299499	B02	52899499	53699499	53685711	53686301
	BjuB036813	magenta	magenta	B02_53299499	B02	52899499	53699499	53696729	53697115
	BjuB036814	grey	grey	B02_53299499	B02	52899499	53699499	53699325	53699618
	BjuB036815	blue	blue	B02_53299499	B02	52899499	53699499	53715334	53716959
	BjuB036816	magenta	magenta	B02_53299499	B02	52899499	53699499	53726981	53729687
	BjuB036819	green	green	B02_53299499	B02	52899499	53699499	53771147	53772347
	BjuB036820	blue	blue	B02_53299499	B02	52899499	53699499	53773216	53775165
	BjuB036821	black	black	B02_53299499	B02	52899499	53699499	53790436	53791593
	BjuB036822	turquoise	turquoise	B02_53299499	B02	52899499	53699499	53796037	53797730
	BjuB036823	greenyellow	greenyellow	B02_53299499	B02	52899499	53699499	53798531	53799140
	BjuB038624	grey	grey	B07_30564846	B07	30164846	30964846	30819542	30822016
	BjuB038944	grey	grey	B04_28116690	B04	27716690	28516690	28109847	28113053
	BjuB038948	red	red	B04_28116690	B04	27716690	28516690	28063847	28066179
	BjuB038949	yellow	yellow	B04_28116690	B04	27716690	28516690	28061550	28063521
	BjuB038957	turquoise	turquoise	B04_28116690	B04	27716690	28516690	27981070	27984465
	BjuB039046	red	red	B02_40425945	B02	40025945	40825945	40484534	40485034
	BjuB039050	yellow	yellow	B02_40425945	B02	40025945	40825945	40465521	40468476
	BjuB039051	grey	grey	B02_40425945	B02	40025945	40825945	40462446	40465020
	BjuB039056	blue	blue	B02_40426592	B02	40026592	40826592	40426291	40430052
	BjuB039057	grey	grey	B02_40425945	B02	40025945	40825945	40423931	40425331
	BjuB039058	blue	blue	B02_40426592	B02	40026592	40826592	40420977	40423209
	BjuB039059	salmon	salmon	B02_40426592	B02	40026592	40826592	40410239	40411523
	BjuB039060	turquoise	turquoise	B02_40425945	B02	40025945	40825945	40406619	40408761
	BjuB039061	grey	grey	B02_40425945	B02	40025945	40825945	40401293	40402959
	BjuB039062	grey60	grey60	B02_40426592	B02	40026592	40826592	40398825	40400213
	BjuB039063	grey60	grey60	B02_40425945	B02	40025945	40825945	40395844	40396960
	BjuB039065	grey	grey	B02_40426592	B02	40026592	40826592	40392419	40392745
	BjuB039883	turquoise	turquoise	B07_16002213	B07	15602213	16402213	15903073	15903300
	BjuB039888	turquoise	turquoise	B07_16002213	B07	15602213	16402213	15889280	15890635
	BjuB039889	grey	grey	B07_16002213	B07	15602213	16402213	15882487	15885854
	BjuB039890	yellow	yellow	B07_16002213	B07	15602213	16402213	15880816	15881675
	BjuB039892	blue	blue	B07_16002213	B07	15602213	16402213	15875629	15877820
	BjuB039894	yellow	yellow	B07_16002213	B07	15602213	16402213	15867766	15869823
	BjuB039895	green	green	B07_16002213	B07	15602213	16402213	15865118	15867440
	BjuB039896	green	green	B07_16002213	B07	15602213	16402213	15863793	15864341
	BjuB039898	pink	pink	B07_16002213	B07	15602213	16402213	15851421	15852496
	BjuB039899	red	red	B07_16002213	B07	15602213	16402213	15848289	15851173
	BjuB039901	plum1	plum1	B07_16002213	B07	15602213	16402213	15840741	15842658
	BjuB039902	turquoise	turquoise	B07_16002213	B07	15602213	16402213	15830480	15832571
	BjuB039903	red	red	B07_16002213	B07	15602213	16402213	15829447	15830123
	BjuB039904	darkred	darkred	B07_16002213	B07	15602213	16402213	15826223	15828454
	BjuB039905	yellow	yellow	B07_16002213	B07	15602213	16402213	15824112	15825243
	BjuB039910	turquoise	turquoise	B07_16002213	B07	15602213	16402213	15711961	15712272
	BjuB039911	blue	blue	B07_16002213	B07	15602213	16402213	15704710	15705381
	BjuB039913	yellow	yellow	B07_16002213	B07	15602213	16402213	15699577	15701758
	BjuB039914	turquoise	turquoise	B07_16002213	B07	15602213	16402213	15697788	15699166
	BjuB039915	skyblue	skyblue	B07_16002213	B07	15602213	16402213	15693847	15696231
	BjuB039918	red	red	B07_16002213	B07	15602213	16402213	15641454	15643117
	BjuB039919	grey	grey	B07_16002213	B07	15602213	16402213	15639686	15640787
	BjuB039920	orangered4	orangered4	B07_16002213	B07	15602213	16402213	15630648	15637505
	BjuB039921	grey	grey	B07_16002213	B07	15602213	16402213	15617768	15618488
	BjuB039922	grey	grey	B07_16002213	B07	15602213	16402213	15615846	15616901
	BjuB039923	turquoise	turquoise	B07_16002213	B07	15602213	16402213	15608019	15613331
	BjuB039925	royalblue	royalblue	B07_16002213	B07	15602213	16402213	15601327	15604582
	BjuB039926	royalblue	royalblue	B07_16002213	B07	15602213	16402213	15596964	15599998
	BjuB039928	pink	pink	B07_16002213	B07	15602213	16402213	15592759	15593431
	BjuB039930	lightgreen	lightgreen	B07_16002213	B07	15602213	16402213	15585005	15589458
	BjuB039931	yellow	yellow	B07_16002213	B07	15602213	16402213	15582634	15583014
	BjuB039932	grey	grey	B07_16002213	B07	15602213	16402213	15574073	15576867
	BjuB039933	grey	grey	B07_16002213	B07	15602213	16402213	15569799	15572821
	BjuB039935	blue	blue	B07_16002213	B07	15602213	16402213	15566397	15568146
	BjuB039936	grey	grey	B07_16002213	B07	15602213	16402213	15562363	15565569
	BjuB039937	paleturquoise	paleturquoise	B07_16002213	B07	15602213	16402213	15556526	15556859
	BjuB039938	grey	grey	B07_16002213	B07	15602213	16402213	15553694	15555142
	BjuB039940	brown	brown	B07_16002213	B07	15602213	16402213	15540796	15542146
	BjuB039941	brown	brown	B07_16002213	B07	15602213	16402213	15538950	15540694
	BjuB039942	white	white	B07_16002213	B07	15602213	16402213	15532694	15535880
	BjuB039943	black	black	B07_16002213	B07	15602213	16402213	15529697	15530119
	BjuB039944	brown	brown	B07_16002213	B07	15602213	16402213	15520532	15521998
	BjuB039946	turquoise	turquoise	B07_16002213	B07	15602213	16402213	15515019	15516834
	BjuB039948	turquoise	turquoise	B07_16002213	B07	15602213	16402213	15503298	15504756
	BjuB043887	grey	grey	B03_24227387	B03	23827387	24627387	23731662	23733987
	BjuB043888	grey	grey	B03_24227387	B03	23827387	24627387	23738686	23739855
	BjuB043889	green	green	B03_24227387	B03	23827387	24627387	23739993	23742040
	BjuB043890	blue	blue	B03_24227387	B03	23827387	24627387	23742550	23743986
	BjuB043892	brown	brown	B03_24227387	B03	23827387	24627387	23746409	23754448
	BjuB043900	turquoise	turquoise	B03_24227387	B03	23827387	24627387	23839457	23843830
	BjuB043903	red	red	B03_24227387	B03	23827387	24627387	23872760	23873885
	BjuB043905	red	red	B03_24227387	B03	23827387	24627387	23880631	23889097
	BjuB043907	darkslateblue	darkslateblue	B03_24227387	B03	23827387	24627387	23898016	23898285
	BjuB043908	grey	grey	B03_24227387	B03	23827387	24627387	23904916	23906834
	BjuB043910	grey	grey	B03_24227387	B03	23827387	24627387	23926913	23927962
	BjuB043911	grey	grey	B03_24227387	B03	23827387	24627387	23949695	23957048
	BjuB043912	grey	grey	B03_24227387	B03	23827387	24627387	23957432	23963065
	BjuB043913	steelblue	steelblue	B03_24227387	B03	23827387	24627387	23967917	23970399
	BjuB043914	blue	blue	B03_24227387	B03	23827387	24627387	23979288	23980413
	BjuB043915	grey	grey	B03_24227387	B03	23827387	24627387	23980713	23982208
	BjuB043916	red	red	B03_24227387	B03	23827387	24627387	23982877	23983815
	BjuB043918	yellow	yellow	B03_24227387	B03	23827387	24627387	24002708	24004294
	BjuB043919	turquoise	turquoise	B03_24227387	B03	23827387	24627387	24008265	24011304
	BjuB043920	grey	grey	B03_24227387	B03	23827387	24627387	24013202	24014766
	BjuB043921	red	red	B03_24227387	B03	23827387	24627387	24016321	24017250
	BjuB043922	grey	grey	B03_24227387	B03	23827387	24627387	24027564	24029025
	BjuB043923	grey	grey	B03_24227387	B03	23827387	24627387	24031755	24032666
	BjuB043924	grey	grey	B03_24227387	B03	23827387	24627387	24040308	24041507
	BjuB043926	grey	grey	B03_24227387	B03	23827387	24627387	24050428	24054789
	BjuB043927	greenyellow	greenyellow	B03_24227387	B03	23827387	24627387	24057748	24059190
	BjuB043935	green	green	B03_27425545	B03	27025545	27825545	27404017	27405361
	BjuB043937	yellow	yellow	B03_27425545	B03	27025545	27825545	27414342	27416891
	BjuB043939	grey	grey	B03_27425545	B03	27025545	27825545	27419469	27421761
	BjuB043940	grey	grey	B03_27425545	B03	27025545	27825545	27422744	27424766
	BjuB043946	grey	grey	B03_27425545	B03	27025545	27825545	27500942	27503929
	BjuB043949	grey	grey	B03_27425545	B03	27025545	27825545	27519419	27521147
	BjuB043951	blue	blue	B03_27425545	B03	27025545	27825545	27525501	27528376
	BjuB043952	brown	brown	B03_27425545	B03	27025545	27825545	27529879	27531432
	BjuB043953	orange	orange	B03_27425545	B03	27025545	27825545	27531924	27532906
	BjuB043955	grey	grey	B03_27425545	B03	27025545	27825545	27546250	27549192
	BjuB043956	purple	purple	B03_27425545	B03	27025545	27825545	27554479	27557711
	BjuB043957	green	green	B03_27425545	B03	27025545	27825545	27559529	27561492
	BjuB043958	turquoise	turquoise	B03_27425545	B03	27025545	27825545	27562054	27565495
	BjuB043959	thistle1	thistle1	B03_27425545	B03	27025545	27825545	27571504	27572069
	BjuB043962	grey	grey	B03_27425545	B03	27025545	27825545	27592100	27596270
	BjuB043963	grey	grey	B03_27425545	B03	27025545	27825545	27598741	27599307
	BjuB043964	orange	orange	B03_27425545	B03	27025545	27825545	27600347	27604752
	BjuB043965	red	red	B03_27425545	B03	27025545	27825545	27606587	27607753
	BjuB043966	grey	grey	B03_27425545	B03	27025545	27825545	27630062	27631759
	BjuB043968	orange	orange	B03_27425545	B03	27025545	27825545	27637850	27642125
	BjuB043971	brown	brown	B03_27425545	B03	27025545	27825545	27662529	27666251
	BjuB043973	yellow	yellow	B03_27425545	B03	27025545	27825545	27672474	27681071
	BjuB043974	purple	purple	B03_27425545	B03	27025545	27825545	27681540	27684518
	BjuB043975	grey	grey	B03_27425545	B03	27025545	27825545	27688151	27688650
	BjuB043976	yellow	yellow	B03_27425545	B03	27025545	27825545	27692280	27697737
	BjuB043977	orange	orange	B03_27425545	B03	27025545	27825545	27700919	27702650
	BjuB043978	salmon	salmon	B03_27425545	B03	27025545	27825545	27706670	27707256
	BjuB043979	brown	brown	B03_27425545	B03	27025545	27825545	27708254	27710201
	BjuB043983	darkred	darkred	B03_27425545	B03	27025545	27825545	27728596	27729693
	BjuB043985	grey	grey	B03_27425545	B03	27025545	27825545	27740616	27745591
	BjuB043986	grey	grey	B03_27425545	B03	27025545	27825545	27752254	27755791
	BjuB043987	yellow	yellow	B03_27425545	B03	27025545	27825545	27757453	27759822
	BjuB043989	blue	blue	B03_27425545	B03	27025545	27825545	27783184	27784463
	BjuB043991	grey	grey	B03_27425545	B03	27025545	27825545	27803100	27803866
	BjuB043992	blue	blue	B03_27425545	B03	27025545	27825545	27805299	27809570
	BjuB043993	red	red	B03_27425545	B03	27025545	27825545	27814210	27815790
	BjuB043995	turquoise	turquoise	B03_27425545	B03	27025545	27825545	27827548	27835965
	BjuB043996	mediumpurple3	mediumpurple3	B03_27425545	B03	27025545	27825545	27838338	27838562
	BjuB043997	orange	orange	B03_27425545	B03	27025545	27825545	27839727	27840398
	BjuB043998	yellow	yellow	B03_27425545	B03	27025545	27825545	27841220	27846786
	BjuB043999	brown	brown	B03_27425545	B03	27025545	27825545	27850843	27859677
	BjuB044000	yellow	yellow	B03_27425545	B03	27025545	27825545	27877896	27881693
	BjuB044001	lightcyan	lightcyan	B03_27425545	B03	27025545	27825545	27887440	27891989
	BjuB044003	grey	grey	B03_27425545	B03	27025545	27825545	27900171	27900791
	BjuB044005	grey	grey	B03_27425545	B03	27025545	27825545	27903433	27907692
	BjuB044007	blue	blue	B03_27425545	B03	27025545	27825545	27924689	27925796
	BjuB044392	thistle2	thistle2	B02_52922860	B02	52522860	53322860	52545942	52548392
	BjuB044393	purple	purple	B02_52922860	B02	52522860	53322860	52550330	52553058
	BjuB044394	grey	grey	B02_52922860	B02	52522860	53322860	52558758	52559435
	BjuB044400	green	green	B02_52922860	B02	52522860	53322860	52596234	52597890
	BjuB044401	grey	grey	B02_52922860	B02	52522860	53322860	52598847	52599535
	BjuB044402	green	green	B02_52922860	B02	52522860	53322860	52600002	52602103
	BjuB044403	grey	grey	B02_52922860	B02	52522860	53322860	52604403	52605922
	BjuB044407	brown	brown	B02_52922860	B02	52522860	53322860	52619042	52620322
	BjuB044408	blue	blue	B02_52922860	B02	52522860	53322860	52623500	52627656
	BjuB044409	grey	grey	B02_52922860	B02	52522860	53322860	52627936	52629394
	BjuB044410	red	red	B02_52922860	B02	52522860	53322860	52629756	52633676
	BjuB044415	brown	brown	B02_52922860	B02	52522860	53322860	52663858	52664785
	BjuB044416	blue	blue	B02_52922860	B02	52522860	53322860	52666252	52667602
	BjuB044418	red	red	B02_52922860	B02	52522860	53322860	52674851	52676350
	BjuB044420	grey	grey	B02_52922860	B02	52522860	53322860	52677766	52678857
	BjuB044421	darkgreen	darkgreen	B02_52922860	B02	52522860	53322860	52679114	52680149
	BjuB044422	yellow	yellow	B02_52922860	B02	52522860	53322860	52681152	52681631
	BjuB044423	grey	grey	B02_52922860	B02	52522860	53322860	52683707	52685741
	BjuB044424	red	red	B02_52922860	B02	52522860	53322860	52687640	52688567
	BjuB044425	grey	grey	B02_52922860	B02	52522860	53322860	52689249	52690388
	BjuB044426	turquoise	turquoise	B02_52922860	B02	52522860	53322860	52693825	52694140
	BjuB044427	red	red	B02_52922860	B02	52522860	53322860	52702120	52702341
	BjuB044428	blue	blue	B02_52922860	B02	52522860	53322860	52705968	52708421
	BjuB044429	magenta	magenta	B02_52922860	B02	52522860	53322860	52712334	52713651
	BjuB044430	magenta	magenta	B02_52922860	B02	52522860	53322860	52714048	52716966
	BjuB044431	grey	grey	B02_52922860	B02	52522860	53322860	52720088	52721838
	BjuB044432	green	green	B02_52922860	B02	52522860	53322860	52722958	52724541
	BjuB044433	yellow	yellow	B02_52922860	B02	52522860	53322860	52728422	52730246
	BjuB044434	grey	grey	B02_52922860	B02	52522860	53322860	52736856	52738759
	BjuB044439	green	green	B02_52922860	B02	52522860	53322860	52757313	52757655
	BjuB044441	grey	grey	B02_52922860	B02	52522860	53322860	52762430	52770404
	BjuB044442	turquoise	turquoise	B02_52922860	B02	52522860	53322860	52773454	52774911
	BjuB044443	grey	grey	B02_52922860	B02	52522860	53322860	52776400	52778132
	BjuB044444	blue	blue	B02_52922860	B02	52522860	53322860	52784973	52790856
	BjuB044445	grey	grey	B02_53299499	B02	52899499	53699499	53231535	53234810
	BjuB044446	turquoise	turquoise	B02_53299499	B02	52899499	53699499	53236348	53236908
	BjuB044447	grey	grey	B02_52922860	B02	52522860	53322860	53241498	53243557
	BjuB044448	grey	grey	B02_53299499	B02	52899499	53699499	53244435	53247435
	BjuB044449	darkred	darkred	B02_52922860	B02	52522860	53322860	53247781	53256436
	BjuB044450	black	black	B02_52922860	B02	52522860	53322860	53256503	53257636
	BjuB044451	green	green	B02_52922860	B02	52522860	53322860	53261216	53262830
	BjuB044452	grey	grey	B02_53299499	B02	52899499	53699499	53263576	53265030
	BjuB044454	midnightblue	midnightblue	B02_52922860	B02	52522860	53322860	53271839	53272153
	BjuB044455	yellow	yellow	B02_52922860	B02	52522860	53322860	53272483	53274615
	BjuB044456	grey	grey	B02_52922860	B02	52522860	53322860	53275203	53276151
	BjuB044457	grey	grey	B02_52922860	B02	52522860	53322860	53278663	53280469
	BjuB044458	grey	grey	B02_53299499	B02	52899499	53699499	53280944	53283400
	BjuB044459	blue	blue	B02_53299499	B02	52899499	53699499	53284348	53285114
	BjuB044460	magenta	magenta	B02_52922860	B02	52522860	53322860	53288099	53289666
	BjuB044462	grey	grey	B02_53299499	B02	52899499	53699499	53292988	53295852
	BjuB045127	brown	brown	B07_30564882	B07	30164882	30964882	30342984	30343785
	BjuB045128	grey60	grey60	B07_30564846	B07	30164846	30964846	30353698	30356494
	BjuB046163	green	green	B08_50135811	B08	49735811	50535811	49729874	49730211
	BjuB046164	grey	grey	B08_50135811	B08	49735811	50535811	49747611	49747946
	BjuB046170	blue	blue	B08_50135811	B08	49735811	50535811	49810681	49811329
	BjuB048716	royalblue	royalblue	B02_52922860	B02	52522860	53322860	52434144	52434764
	BjuB048717	green	green	B02_52922860	B02	52522860	53322860	52442826	52444066
	BjuB048720	grey	grey	B02_52922860	B02	52522860	53322860	52457854	52463764
	BjuB048721	grey	grey	B02_52922860	B02	52522860	53322860	52464201	52467151
	BjuB048722	yellow	yellow	B02_52922860	B02	52522860	53322860	52467610	52469834
	BjuB048723	grey	grey	B02_52922860	B02	52522860	53322860	52469952	52472219
	BjuB048724	green	green	B02_52922860	B02	52522860	53322860	52476126	52477939
	BjuB048725	turquoise	turquoise	B02_52922860	B02	52522860	53322860	52482619	52484033
	BjuB048726	turquoise	turquoise	B02_52922860	B02	52522860	53322860	52488308	52488631
	BjuB048727	grey	grey	B02_52922860	B02	52522860	53322860	52492400	52494026
	BjuB048728	grey	grey	B02_52922860	B02	52522860	53322860	52494323	52498941
	BjuB048730	green	green	B02_52922860	B02	52522860	53322860	52524626	52525765

## Sheet: Table S6
	Genes associated with GWAS SNPs and WGCNA module during the seedling stage
	Gene_ID	Color	Module	SNP_ID	Chr	Start	End	Gene_start	Gene_end
	BjuA000134	brown	brown	A06_1565126	A06	1165126	1965126	1087593	1088271
	BjuA000147	black	black	A07_11392046	A07	10992046	11792046	11027767	11028929
	BjuA000679	turquoise	turquoise	A01_21383845	A01	20983845	21783845	21521090	21521891
	BjuA000681	turquoise	turquoise	A01_21383845	A01	20983845	21783845	21500065	21502587
	BjuA000682	violet	violet	A01_21383845	A01	20983845	21783845	21469163	21470312
	BjuA000825	plum1	plum1	A03_19182845	A03	18782845	19582845	18829880	18832324
	BjuA001095	salmon	salmon	A04_2039104	A04	1639104	2439104	2368202	2369305
	BjuA001234	red	red	A04_7710624	A04	7310624	8110624	7577375	7578526
	BjuA001421	turquoise	turquoise	A07_11392045	A07	10992045	11792045	11050551	11056408
	BjuA001422	black	black	A07_11392046	A07	10992046	11792046	11058522	11060197
	BjuA001424	red	red	A07_11392046	A07	10992046	11792046	11086480	11086830
	BjuA001426	green	green	A07_11392045	A07	10992045	11792045	11252092	11254841
	BjuA001427	turquoise	turquoise	A07_11392045	A07	10992045	11792045	11262814	11263563
	BjuA001430	black	black	A07_11392046	A07	10992046	11792046	11283682	11284977
	BjuA001431	turquoise	turquoise	A07_11392045	A07	10992045	11792045	11291536	11295944
	BjuA001495	purple	purple	A04_2039104	A04	1639104	2439104	2304310	2305761
	BjuA001734	darkred	darkred	A07_11392046	A07	10992046	11792046	11590053	11590627
	BjuA001752	grey60	grey60	A04_2055282	A04	1655282	2455282	2338256	2338536
	BjuA001763	lightgreen	lightgreen	A07_11392045	A07	10992045	11792045	11544578	11545282
	BjuA001813	black	black	A07_11392045	A07	10992045	11792045	11597162	11597473
	BjuA001881	turquoise	turquoise	A03_19182848	A03	18782848	19582848	18812425	18815134
	BjuA001882	greenyellow	greenyellow	A03_19182845	A03	18782845	19582845	18810917	18811551
	BjuA002214	brown	brown	A07_11392045	A07	10992045	11792045	11575403	11575720
	BjuA003104	red	red	A04_2079282	A04	1679282	2479282	2349058	2352032
	BjuA005088	lightcyan	lightcyan	A01_21383845	A01	20983845	21783845	20893560	20895450
	BjuA005090	darkturquoise	darkturquoise	A01_21383845	A01	20983845	21783845	20903361	20904975
	BjuA005093	purple	purple	A01_21383845	A01	20983845	21783845	20921958	20923181
	BjuA005094	plum1	plum1	A01_21383845	A01	20983845	21783845	20923960	20926577
	BjuA005095	tan	tan	A01_21383845	A01	20983845	21783845	20929705	20930016
	BjuA005097	yellow	yellow	A01_21383845	A01	20983845	21783845	20932044	20933782
	BjuA005337	turquoise	turquoise	A01_21383845	A01	20983845	21783845	21360231	21362972
	BjuA005339	tan	tan	A01_21383845	A01	20983845	21783845	21379034	21380971
	BjuA005342	tan	tan	A01_21383845	A01	20983845	21783845	21401576	21407944
	BjuA005344	darkred	darkred	A01_21383845	A01	20983845	21783845	21437842	21440327
	BjuA005356	turquoise	turquoise	A01_21383845	A01	20983845	21783845	21605590	21609144
	BjuA005357	white	white	A01_21383845	A01	20983845	21783845	21611756	21612097
	BjuA005360	white	white	A01_21383845	A01	20983845	21783845	21617917	21618770
	BjuA005361	red	red	A01_21383845	A01	20983845	21783845	21663947	21664994
	BjuA005362	red	red	A01_21383845	A01	20983845	21783845	21668469	21669487
	BjuA005631	grey	grey	A07_11392045	A07	10992045	11792045	10890803	10892377
	BjuA007576	turquoise	turquoise	A02_15751944	A02	15351944	16151944	15253987	15263048
	BjuA007577	yellow	yellow	A02_15751944	A02	15351944	16151944	15267721	15277124
	BjuA007578	green	green	A02_15751944	A02	15351944	16151944	15278762	15279496
	BjuA007584	darkgreen	darkgreen	A02_15751944	A02	15351944	16151944	15390049	15403391
	BjuA007585	pink	pink	A02_15751944	A02	15351944	16151944	15979619	15981302
	BjuA007591	darkolivegreen	darkolivegreen	A02_15751944	A02	15351944	16151944	16134456	16135552
	BjuA007595	orangered4	orangered4	A02_15751944	A02	15351944	16151944	16172028	16172450
	BjuA007598	turquoise	turquoise	A02_15751944	A02	15351944	16151944	16192089	16194939
	BjuA007601	green	green	A02_15751944	A02	15351944	16151944	16216813	16221295
	BjuA007605	magenta	magenta	A02_15751944	A02	15351944	16151944	16248828	16249767
	BjuA011576	greenyellow	greenyellow	A03_19182845	A03	18782845	19582845	18688759	18690794
	BjuA011577	royalblue	royalblue	A03_19182848	A03	18782848	19582848	18693450	18694587
	BjuA011579	darkgreen	darkgreen	A03_19182845	A03	18782845	19582845	18697952	18700395
	BjuA011580	yellow	yellow	A03_19182845	A03	18782845	19582845	18701226	18702546
	BjuA011581	darkturquoise	darkturquoise	A03_19182845	A03	18782845	19582845	18702551	18703230
	BjuA011582	darkgreen	darkgreen	A03_19182845	A03	18782845	19582845	18704160	18705246
	BjuA011584	blue	blue	A03_19182848	A03	18782848	19582848	18710731	18715195
	BjuA011586	turquoise	turquoise	A03_19182845	A03	18782845	19582845	18730346	18730699
	BjuA011587	salmon	salmon	A03_19182848	A03	18782848	19582848	18735370	18737350
	BjuA011588	turquoise	turquoise	A03_19182848	A03	18782848	19582848	18738443	18740697
	BjuA011590	yellow	yellow	A03_19182848	A03	18782848	19582848	18745138	18745606
	BjuA011592	paleturquoise	paleturquoise	A03_19182848	A03	18782848	19582848	18751085	18753508
	BjuA011593	lightyellow	lightyellow	A03_19182845	A03	18782845	19582845	18759955	18761354
	BjuA011594	pink	pink	A03_19182845	A03	18782845	19582845	18762513	18766413
	BjuA011794	yellowgreen	yellowgreen	A03_19182848	A03	18782848	19582848	18867342	18867905
	BjuA011796	green	green	A03_19182848	A03	18782848	19582848	18887874	18890287
	BjuA011797	greenyellow	greenyellow	A03_19182845	A03	18782845	19582845	18894806	18895075
	BjuA011798	lightyellow	lightyellow	A03_19182848	A03	18782848	19582848	18903305	18905454
	BjuA011799	purple	purple	A03_19182845	A03	18782845	19582845	18907720	18909415
	BjuA011801	lightgreen	lightgreen	A03_19182845	A03	18782845	19582845	18928627	18928950
	BjuA011802	turquoise	turquoise	A03_19182845	A03	18782845	19582845	18930443	18933308
	BjuA011804	lightgreen	lightgreen	A03_19182848	A03	18782848	19582848	18949443	18949610
	BjuA011806	tan	tan	A03_19182848	A03	18782848	19582848	18953810	18958857
	BjuA011808	darkgrey	darkgrey	A03_19182848	A03	18782848	19582848	18986751	18987026
	BjuA011810	greenyellow	greenyellow	A03_19182845	A03	18782845	19582845	18995266	18997539
	BjuA011812	saddlebrown	saddlebrown	A03_19182845	A03	18782845	19582845	19008767	19010378
	BjuA011814	brown	brown	A03_19182848	A03	18782848	19582848	19016268	19019223
	BjuA011815	turquoise	turquoise	A03_19182845	A03	18782845	19582845	19019786	19020997
	BjuA011818	brown	brown	A03_19182848	A03	18782848	19582848	19031587	19039450
	BjuA011819	skyblue	skyblue	A03_19182848	A03	18782848	19582848	19039871	19041768
	BjuA011820	yellow	yellow	A03_19182848	A03	18782848	19582848	19043514	19046111
	BjuA011822	salmon	salmon	A03_19182845	A03	18782845	19582845	19059270	19061584
	BjuA011823	blue	blue	A03_19182845	A03	18782845	19582845	19073409	19078652
	BjuA011824	blue	blue	A03_19182845	A03	18782845	19582845	19083785	19087336
	BjuA011826	red	red	A03_19182845	A03	18782845	19582845	19113483	19116155
	BjuA011830	yellow	yellow	A03_19182845	A03	18782845	19582845	19136657	19142556
	BjuA011831	white	white	A03_19182845	A03	18782845	19582845	19142896	19143432
	BjuA011834	midnightblue	midnightblue	A03_19182848	A03	18782848	19582848	19163077	19164812
	BjuA011835	lightcyan	lightcyan	A03_19182845	A03	18782845	19582845	19168045	19168560
	BjuA011836	turquoise	turquoise	A03_19182845	A03	18782845	19582845	19173583	19174095
	BjuA011838	blue	blue	A03_19182845	A03	18782845	19582845	19186610	19187063
	BjuA011839	sienna3	sienna3	A03_19182848	A03	18782848	19582848	19197932	19198922
	BjuA011840	turquoise	turquoise	A03_19182845	A03	18782845	19582845	19209613	19218656
	BjuA011841	turquoise	turquoise	A03_19182848	A03	18782848	19582848	19219129	19220822
	BjuA011843	green	green	A03_19182848	A03	18782848	19582848	19224719	19225753
	BjuA011845	lightgreen	lightgreen	A03_19182848	A03	18782848	19582848	19230118	19232334
	BjuA011846	turquoise	turquoise	A03_19182848	A03	18782848	19582848	19233234	19237221
	BjuA011849	yellow	yellow	A03_19182848	A03	18782848	19582848	19247943	19248320
	BjuA011850	darkgrey	darkgrey	A03_19182848	A03	18782848	19582848	19250437	19253181
	BjuA011851	darkolivegreen	darkolivegreen	A03_19182848	A03	18782848	19582848	19254284	19256993
	BjuA011852	green	green	A03_19182848	A03	18782848	19582848	19257615	19259372
	BjuA011853	steelblue	steelblue	A03_19182848	A03	18782848	19582848	19259773	19261626
	BjuA011854	magenta	magenta	A03_19182848	A03	18782848	19582848	19266311	19270042
	BjuA011855	salmon	salmon	A03_19182848	A03	18782848	19582848	19270467	19272400
	BjuA011856	tan	tan	A03_19182845	A03	18782845	19582845	19273225	19273998
	BjuA011857	turquoise	turquoise	A03_19182845	A03	18782845	19582845	19274379	19277193
	BjuA011858	darkgrey	darkgrey	A03_19182848	A03	18782848	19582848	19279067	19280977
	BjuA011866	greenyellow	greenyellow	A03_19182848	A03	18782848	19582848	19338778	19340168
	BjuA011868	turquoise	turquoise	A03_19182848	A03	18782848	19582848	19345523	19347838
	BjuA011869	magenta	magenta	A03_19182845	A03	18782845	19582845	19351052	19352601
	BjuA011870	turquoise	turquoise	A03_19182848	A03	18782848	19582848	19370792	19372528
	BjuA011872	saddlebrown	saddlebrown	A03_19182845	A03	18782845	19582845	19380822	19383404
	BjuA011873	plum1	plum1	A03_19182845	A03	18782845	19582845	19385878	19386835
	BjuA011874	blue	blue	A03_19182848	A03	18782848	19582848	19388750	19389028
	BjuA011877	blue	blue	A03_19182848	A03	18782848	19582848	19402095	19409485
	BjuA011878	turquoise	turquoise	A03_19182848	A03	18782848	19582848	19409919	19411606
	BjuA011880	yellow	yellow	A03_19182845	A03	18782845	19582845	19415567	19416476
	BjuA011882	turquoise	turquoise	A03_19182845	A03	18782845	19582845	19418995	19421499
	BjuA011883	turquoise	turquoise	A03_19182845	A03	18782845	19582845	19422086	19423906
	BjuA011884	blue	blue	A03_19182845	A03	18782845	19582845	19427515	19428968
	BjuA011885	yellow	yellow	A03_19182848	A03	18782848	19582848	19430175	19431037
	BjuA011887	yellow	yellow	A03_19182848	A03	18782848	19582848	19433540	19434530
	BjuA011888	tan	tan	A03_19182845	A03	18782845	19582845	19436000	19437511
	BjuA011889	blue	blue	A03_19182845	A03	18782845	19582845	19451651	19452422
	BjuA011890	brown	brown	A03_19182848	A03	18782848	19582848	19456209	19457438
	BjuA011892	yellow	yellow	A03_19182848	A03	18782848	19582848	19466695	19467358
	BjuA011967	turquoise	turquoise	A03_19182845	A03	18782845	19582845	19558047	19559679
	BjuA011968	tan	tan	A03_19182848	A03	18782848	19582848	19561531	19569614
	BjuA011969	turquoise	turquoise	A03_19182845	A03	18782845	19582845	19572331	19579539
	BjuA011970	greenyellow	greenyellow	A03_19182848	A03	18782848	19582848	19580096	19582901
	BjuA011971	blue	blue	A03_19182845	A03	18782845	19582845	19592605	19596633
	BjuA011975	turquoise	turquoise	A03_19182848	A03	18782848	19582848	19612239	19613436
	BjuA011976	darkgrey	darkgrey	A03_19182845	A03	18782845	19582845	19614676	19616235
	BjuA011977	yellow	yellow	A03_19182845	A03	18782845	19582845	19616639	19619952
	BjuA011978	darkgrey	darkgrey	A03_19182845	A03	18782845	19582845	19632490	19634849
	BjuA011979	grey60	grey60	A03_19182845	A03	18782845	19582845	19635882	19637946
	BjuA011980	turquoise	turquoise	A03_19182845	A03	18782845	19582845	19640283	19641920
	BjuA011981	turquoise	turquoise	A03_19182845	A03	18782845	19582845	19641929	19644425
	BjuA011987	green	green	A03_19182845	A03	18782845	19582845	19675963	19679928
	BjuA011988	yellow	yellow	A03_19182845	A03	18782845	19582845	19679933	19694338
	BjuA014450	blue	blue	A04_2041512	A04	1641512	2441512	1546502	1549304
	BjuA014454	blue	blue	A04_2065155	A04	1665155	2465155	1566704	1571593
	BjuA014464	plum1	plum1	A04_2065155	A04	1665155	2465155	1618180	1618538
	BjuA014466	darkred	darkred	A04_2041124	A04	1641124	2441124	1620610	1621465
	BjuA014469	magenta	magenta	A04_2065143	A04	1665143	2465143	1628528	1628803
	BjuA014472	lightyellow	lightyellow	A04_2043506	A04	1643506	2443506	1668710	1671086
	BjuA014473	yellow	yellow	A04_2051303	A04	1651303	2451303	1678386	1679446
	BjuA014476	purple	purple	A04_2051303	A04	1651303	2451303	1759516	1760964
	BjuA014478	skyblue3	skyblue3	A04_2041046	A04	1641046	2441046	1774121	1774282
	BjuA014481	blue	blue	A04_2041124	A04	1641124	2441124	1781247	1783878
	BjuA014482	pink	pink	A04_2040947	A04	1640947	2440947	1792473	1793431
	BjuA014483	pink	pink	A04_2039053	A04	1639053	2439053	1803485	1803777
	BjuA014484	turquoise	turquoise	A04_2052245	A04	1652245	2452245	1810597	1811817
	BjuA014485	yellow	yellow	A04_2041512	A04	1641512	2441512	1819298	1820644
	BjuA014488	blue	blue	A04_2041519	A04	1641519	2441519	1866184	1867832
	BjuA014490	turquoise	turquoise	A04_2065143	A04	1665143	2465143	1874176	1876840
	BjuA014492	blue	blue	A04_2041543	A04	1641543	2441543	1882472	1883974
	BjuA014498	grey	grey	A04_2065155	A04	1665155	2465155	1933822	1934331
	BjuA014501	royalblue	royalblue	A04_2038974	A04	1638974	2438974	1970762	1978930
	BjuA014503	turquoise	turquoise	A04_2068131	A04	1668131	2468131	1994179	1996645
	BjuA014505	yellow	yellow	A04_2038974	A04	1638974	2438974	2023335	2024824
	BjuA014506	brown	brown	A04_2039104	A04	1639104	2439104	2025263	2032375
	BjuA014507	magenta	magenta	A04_2036566	A04	1636566	2436566	2035180	2038035
	BjuA014512	turquoise	turquoise	A04_2039053	A04	1639053	2439053	2083655	2089275
	BjuA014513	cyan	cyan	A04_2036566	A04	1636566	2436566	2091650	2097227
	BjuA014515	darkgreen	darkgreen	A04_2068146	A04	1668146	2468146	2103400	2107375
	BjuA014520	turquoise	turquoise	A04_2041124	A04	1641124	2441124	2157684	2158646
	BjuA014531	saddlebrown	saddlebrown	A04_2079282	A04	1679282	2479282	2272486	2274288
	BjuA014669	darkgreen	darkgreen	A04_2039047	A04	1639047	2439047	2383497	2384910
	BjuA014670	blue	blue	A04_2043474	A04	1643474	2443474	2385598	2386239
	BjuA014671	green	green	A04_2041525	A04	1641525	2441525	2388941	2389467
	BjuA014677	saddlebrown	saddlebrown	A04_2039053	A04	1639053	2439053	2414739	2416699
	BjuA014679	saddlebrown	saddlebrown	A04_2052245	A04	1652245	2452245	2440850	2444248
	BjuA014680	greenyellow	greenyellow	A04_2041046	A04	1641046	2441046	2446808	2448286
	BjuA014683	lightgreen	lightgreen	A04_2043474	A04	1643474	2443474	2454071	2454532
	BjuA014685	turquoise	turquoise	A04_2038974	A04	1638974	2438974	2491115	2492657
	BjuA014686	red	red	A04_2068146	A04	1668146	2468146	2500921	2502437
	BjuA014691	lightcyan1	lightcyan1	A04_2052245	A04	1652245	2452245	2539793	2540155
	BjuA014693	black	black	A04_2052245	A04	1652245	2452245	2545619	2545954
	BjuA015561	black	black	A04_7710624	A04	7310624	8110624	7216670	7218553
	BjuA015566	black	black	A04_7710624	A04	7310624	8110624	7278469	7279315
	BjuA015567	green	green	A04_7710624	A04	7310624	8110624	7279848	7281638
	BjuA015571	salmon	salmon	A04_7710624	A04	7310624	8110624	7315034	7316824
	BjuA015573	darkorange	darkorange	A04_7710624	A04	7310624	8110624	7337532	7338232
	BjuA015574	turquoise	turquoise	A04_7710624	A04	7310624	8110624	7339736	7344335
	BjuA015575	lightcyan	lightcyan	A04_7710624	A04	7310624	8110624	7346821	7348111
	BjuA015576	brown	brown	A04_7710624	A04	7310624	8110624	7381449	7382131
	BjuA015578	tan	tan	A04_7710624	A04	7310624	8110624	7414710	7417247
	BjuA015580	turquoise	turquoise	A04_7710624	A04	7310624	8110624	7429061	7431575
	BjuA015582	blue	blue	A04_7710624	A04	7310624	8110624	7453133	7453810
	BjuA015584	pink	pink	A04_7710624	A04	7310624	8110624	7462759	7463904
	BjuA015585	yellow	yellow	A04_7710624	A04	7310624	8110624	7464449	7468476
	BjuA015587	turquoise	turquoise	A04_7710624	A04	7310624	8110624	7520735	7523905
	BjuA015589	blue	blue	A04_7710624	A04	7310624	8110624	7550678	7554036
	BjuA015595	red	red	A04_7710624	A04	7310624	8110624	7621821	7622567
	BjuA015597	red	red	A04_7710624	A04	7310624	8110624	7634895	7639299
	BjuA015598	red	red	A04_7710624	A04	7310624	8110624	7639732	7641742
	BjuA015602	greenyellow	greenyellow	A04_7710624	A04	7310624	8110624	7711799	7713843
	BjuA015605	red	red	A04_7710624	A04	7310624	8110624	7774612	7775653
	BjuA015607	tan	tan	A04_7710624	A04	7310624	8110624	7794920	7797534
	BjuA015609	brown	brown	A04_7710624	A04	7310624	8110624	7799867	7800803
	BjuA015615	cyan	cyan	A04_7710624	A04	7310624	8110624	7882333	7884426
	BjuA015616	yellow	yellow	A04_7710624	A04	7310624	8110624	7888534	7894983
	BjuA015619	magenta	magenta	A04_7710624	A04	7310624	8110624	7910707	7911435
	BjuA015774	sienna3	sienna3	A06_1563755	A06	1163755	1963755	1075123	1075798
	BjuA021321	turquoise	turquoise	A06_1565126	A06	1165126	1965126	1126511	1130311
	BjuA021322	turquoise	turquoise	A06_1563412	A06	1163412	1963412	1136576	1142918
	BjuA021323	grey60	grey60	A06_1563755	A06	1163755	1963755	1145663	1146381
	BjuA021325	greenyellow	greenyellow	A06_1565105	A06	1165105	1965105	1155011	1155784
	BjuA021326	royalblue	royalblue	A06_1565126	A06	1165126	1965126	1188650	1195516
	BjuA021328	greenyellow	greenyellow	A06_1563755	A06	1163755	1963755	1200786	1202425
	BjuA021329	lightcyan1	lightcyan1	A06_1564263	A06	1164263	1964263	1215223	1217866
	BjuA021330	turquoise	turquoise	A06_1563102	A06	1163102	1963102	1220230	1233331
	BjuA021332	red	red	A06_1565064	A06	1165064	1965064	1241991	1244991
	BjuA021335	greenyellow	greenyellow	A06_1563412	A06	1163412	1963412	1283591	1287959
	BjuA021337	magenta	magenta	A06_1563755	A06	1163755	1963755	1291580	1293737
	BjuA021338	turquoise	turquoise	A06_1565126	A06	1165126	1965126	1295664	1300738
	BjuA021342	turquoise	turquoise	A06_1563102	A06	1163102	1963102	1320536	1324120
	BjuA021343	black	black	A06_1565064	A06	1165064	1965064	1332682	1335499
	BjuA021344	midnightblue	midnightblue	A06_1564263	A06	1164263	1964263	1335821	1337196
	BjuA021345	turquoise	turquoise	A06_1565105	A06	1165105	1965105	1342547	1346586
	BjuA021347	tan	tan	A06_1565064	A06	1165064	1965064	1351486	1354472
	BjuA021348	tan	tan	A06_1563755	A06	1163755	1963755	1357532	1362896
	BjuA021350	blue	blue	A06_1565105	A06	1165105	1965105	1374543	1376264
	BjuA021353	brown	brown	A06_1563412	A06	1163412	1963412	1384620	1387530
	BjuA021357	yellow	yellow	A06_1564263	A06	1164263	1964263	1416022	1417384
	BjuA021359	turquoise	turquoise	A06_1563412	A06	1163412	1963412	1426712	1428751
	BjuA021360	yellow	yellow	A06_1564263	A06	1164263	1964263	1431447	1432436
	BjuA021362	turquoise	turquoise	A06_1563102	A06	1163102	1963102	1436078	1438596
	BjuA021363	turquoise	turquoise	A06_1565126	A06	1165126	1965126	1440716	1443359
	BjuA021364	blue	blue	A06_1563755	A06	1163755	1963755	1446074	1446496
	BjuA021366	tan	tan	A06_1565126	A06	1165126	1965126	1454562	1457581
	BjuA021367	magenta	magenta	A06_1565126	A06	1165126	1965126	1465746	1467786
	BjuA021371	lightyellow	lightyellow	A06_1564263	A06	1164263	1964263	1475603	1476106
	BjuA021372	brown	brown	A06_1565126	A06	1165126	1965126	1497736	1498875
	BjuA021373	yellow	yellow	A06_1565105	A06	1165105	1965105	1501434	1502970
	BjuA021375	tan	tan	A06_1565105	A06	1165105	1965105	1514578	1516535
	BjuA021379	steelblue	steelblue	A06_1565064	A06	1165064	1965064	1524444	1525685
	BjuA021385	lightyellow	lightyellow	A06_1565126	A06	1165126	1965126	1584159	1584815
	BjuA021389	lightyellow	lightyellow	A06_1564263	A06	1164263	1964263	1606478	1609288
	BjuA021391	pink	pink	A06_1565105	A06	1165105	1965105	1628758	1635944
	BjuA021393	grey	grey	A06_1563102	A06	1163102	1963102	1645258	1648524
	BjuA021396	yellow	yellow	A06_1569144	A06	1169144	1969144	1653711	1655249
	BjuA021398	skyblue	skyblue	A06_1565126	A06	1165126	1965126	1667499	1668017
	BjuA021399	lightyellow	lightyellow	A06_1565105	A06	1165105	1965105	1674254	1674862
	BjuA021401	white	white	A06_1565126	A06	1165126	1965126	1690417	1694301
	BjuA021402	darkgreen	darkgreen	A06_1565105	A06	1165105	1965105	1696480	1704770
	BjuA021403	skyblue	skyblue	A06_1569144	A06	1169144	1969144	1706725	1707894
	BjuA021404	black	black	A06_1563102	A06	1163102	1963102	1709415	1712135
	BjuA021405	pink	pink	A06_1563102	A06	1163102	1963102	1719428	1721002
	BjuA021407	sienna3	sienna3	A06_1563102	A06	1163102	1963102	1733626	1734964
	BjuA021410	black	black	A06_1569144	A06	1169144	1969144	1748593	1750642
	BjuA021412	greenyellow	greenyellow	A06_1569144	A06	1169144	1969144	1763645	1766710
	BjuA021413	blue	blue	A06_1565126	A06	1165126	1965126	1769587	1770681
	BjuA021415	red	red	A06_1564263	A06	1164263	1964263	1779023	1781826
	BjuA021416	greenyellow	greenyellow	A06_1565105	A06	1165105	1965105	1785651	1786982
	BjuA021418	violet	violet	A06_1564263	A06	1164263	1964263	1949532	1956395
	BjuA021422	brown	brown	A06_1565126	A06	1165126	1965126	1972641	1976585
	BjuA021426	lightgreen	lightgreen	A06_1569144	A06	1169144	1969144	2010515	2010847
	BjuA021427	turquoise	turquoise	A06_1563755	A06	1163755	1963755	2014308	2015345
	BjuA021430	brown	brown	A06_1563755	A06	1163755	1963755	2022327	2022991
	BjuA021431	yellow	yellow	A06_1563412	A06	1163412	1963412	2023373	2026564
	BjuA021433	darkolivegreen	darkolivegreen	A06_1563102	A06	1163102	1963102	2036428	2038902
	BjuA021435	skyblue3	skyblue3	A06_1565064	A06	1165064	1965064	2044111	2046679
	BjuA021436	turquoise	turquoise	A06_1569144	A06	1169144	1969144	2053383	2057954
	BjuA021437	turquoise	turquoise	A06_1565064	A06	1165064	1965064	2060292	2061581
	BjuA021439	blue	blue	A06_1569144	A06	1169144	1969144	2069019	2069445
	BjuA025213	black	black	A07_11392045	A07	10992045	11792045	11454661	11458106
	BjuA025215	black	black	A07_11392045	A07	10992045	11792045	11510336	11512647
	BjuA025216	turquoise	turquoise	A07_11392045	A07	10992045	11792045	11507735	11508978
	BjuA025655	lightcyan1	lightcyan1	A07_11392046	A07	10992046	11792046	11610234	11610392
	BjuA025656	brown	brown	A07_11392045	A07	10992045	11792045	11614175	11616593
	BjuA025659	lightgreen	lightgreen	A07_11392045	A07	10992045	11792045	11646184	11650526
	BjuA025660	mediumpurple3	mediumpurple3	A07_11392046	A07	10992046	11792046	11651140	11659311
	BjuA025661	orange	orange	A07_11392046	A07	10992046	11792046	11673750	11686847
	BjuA025663	green	green	A07_11392045	A07	10992045	11792045	11730853	11736698
	BjuA025664	red	red	A07_11392045	A07	10992045	11792045	11737387	11740615
	BjuA025666	turquoise	turquoise	A07_11392045	A07	10992045	11792045	11763328	11764565
	BjuA025667	white	white	A07_11392045	A07	10992045	11792045	11768534	11769261
	BjuA025668	turquoise	turquoise	A07_11392045	A07	10992045	11792045	11771823	11774333
	BjuA025672	turquoise	turquoise	A07_11392045	A07	10992045	11792045	11838257	11840395
	BjuA025674	grey60	grey60	A07_11392046	A07	10992046	11792046	11855990	11858344
	BjuA025675	blue	blue	A07_11392045	A07	10992045	11792045	11863337	11863642
	BjuA025677	brown	brown	A07_11392045	A07	10992045	11792045	11883002	11884125
	BjuA040414	grey60	grey60	A01_21383845	A01	20983845	21783845	21229308	21230626
	BjuA040415	turquoise	turquoise	A01_21383845	A01	20983845	21783845	21210273	21211521
	BjuA040417	skyblue	skyblue	A01_21383845	A01	20983845	21783845	21187089	21188100
	BjuA040419	blue	blue	A01_21383845	A01	20983845	21783845	21136430	21136864
	BjuA040422	pink	pink	A01_21383845	A01	20983845	21783845	21084536	21086282
	BjuA040423	green	green	A01_21383845	A01	20983845	21783845	21055604	21061284
	BjuA040424	green	green	A01_21383845	A01	20983845	21783845	21018954	21026795
	BjuA040425	turquoise	turquoise	A01_21383845	A01	20983845	21783845	21015842	21016370
	BjuA040426	blue	blue	A01_21383845	A01	20983845	21783845	21015318	21015647
	BjuA040428	lightcyan	lightcyan	A01_21383845	A01	20983845	21783845	20975153	20975607
	BjuA040429	lightcyan	lightcyan	A01_21383845	A01	20983845	21783845	20974535	20975008
	BjuA040431	lightcyan	lightcyan	A01_21383845	A01	20983845	21783845	20960960	20963851
	BjuA040432	greenyellow	greenyellow	A01_21383845	A01	20983845	21783845	20959910	20960719
	BjuA040772	blue	blue	A02_201243	A02	198757	601243	96588	99454
	BjuA040773	purple	purple	A02_201243	A02	198757	601243	102629	103084
	BjuA040774	black	black	A02_201243	A02	198757	601243	105576	106280
	BjuA040775	brown	brown	A02_201243	A02	198757	601243	108507	109768
	BjuA040777	darkgreen	darkgreen	A02_201243	A02	198757	601243	121487	122771
	BjuA040782	pink	pink	A02_201243	A02	198757	601243	184806	185692
	BjuA040785	turquoise	turquoise	A02_188470	A02	211530	588470	210914	212419
	BjuA040787	blue	blue	A02_188470	A02	211530	588470	218465	219251
	BjuA040789	turquoise	turquoise	A02_83231	A02	316769	483231	223219	225579
	BjuA040790	greenyellow	greenyellow	A02_201243	A02	198757	601243	226133	227421
	BjuA040791	pink	pink	A02_83231	A02	316769	483231	228216	229142
	BjuA040793	magenta	magenta	A02_201243	A02	198757	601243	232135	233061
	BjuA040794	darkorange	darkorange	A02_83262	A02	316738	483262	234120	242307
	BjuA040799	lightcyan	lightcyan	A02_83262	A02	316738	483262	266992	269070
	BjuA040803	turquoise	turquoise	A02_201243	A02	198757	601243	309475	310659
	BjuA040806	brown	brown	A02_201243	A02	198757	601243	333229	335639
	BjuA040807	blue	blue	A02_83231	A02	316769	483231	336716	337789
	BjuA040808	plum1	plum1	A02_188470	A02	211530	588470	341511	342003
	BjuA040811	turquoise	turquoise	A02_201243	A02	198757	601243	359705	370808
	BjuA040814	purple	purple	A02_83231	A02	316769	483231	404895	408906
	BjuA040816	turquoise	turquoise	A02_83231	A02	316769	483231	416509	418388
	BjuA040818	yellowgreen	yellowgreen	A02_188470	A02	211530	588470	430697	431097
	BjuA040820	blue	blue	A02_83231	A02	316769	483231	441515	445180
	BjuA040821	yellow	yellow	A02_188470	A02	211530	588470	452287	453716
	BjuA040822	yellow	yellow	A02_201243	A02	198757	601243	456698	458141
	BjuA040823	magenta	magenta	A02_201243	A02	198757	601243	460776	462809
	BjuA040824	lightcyan	lightcyan	A02_188470	A02	211530	588470	465676	465897
	BjuA040825	turquoise	turquoise	A02_201243	A02	198757	601243	469726	470495
	BjuA040828	skyblue	skyblue	A02_83231	A02	316769	483231	478481	479323
	BjuA040830	tan	tan	A02_83262	A02	316738	483262	486126	487094
	BjuA040832	turquoise	turquoise	A02_188470	A02	211530	588470	493111	498425
	BjuA040833	brown	brown	A02_188470	A02	211530	588470	500249	506319
	BjuA040837	blue	blue	A02_188470	A02	211530	588470	515506	516906
	BjuA040838	orange	orange	A02_83262	A02	316738	483262	518569	519160
	BjuA040839	yellow	yellow	A02_83262	A02	316738	483262	523944	526250
	BjuA040841	darkolivegreen	darkolivegreen	A02_188470	A02	211530	588470	529654	532292
	BjuA040842	blue	blue	A02_83231	A02	316769	483231	532662	533327
	BjuA040846	brown	brown	A02_188470	A02	211530	588470	549935	551717
	BjuA040847	green	green	A02_201243	A02	198757	601243	555801	556767
	BjuA040848	blue	blue	A02_188470	A02	211530	588470	558377	560339
	BjuA040849	violet	violet	A02_83231	A02	316769	483231	561257	563520
	BjuA040850	midnightblue	midnightblue	A02_83262	A02	316738	483262	566425	569086
	BjuA040852	grey60	grey60	A02_83262	A02	316738	483262	573108	573440
	BjuA040853	green	green	A02_83231	A02	316769	483231	578391	580046
	BjuA040854	brown	brown	A02_188470	A02	211530	588470	597484	601600
	BjuA040857	green	green	A02_188470	A02	211530	588470	611084	612942
	BjuA040859	midnightblue	midnightblue	A02_188470	A02	211530	588470	619960	623084
	BjuA040860	brown	brown	A02_201243	A02	198757	601243	625392	627013
	BjuA040862	grey60	grey60	A02_201243	A02	198757	601243	634273	635487
	BjuA040863	black	black	A02_188470	A02	211530	588470	647713	647883
	BjuA040864	orangered4	orangered4	A02_188470	A02	211530	588470	649266	651183
	BjuA040865	white	white	A02_201243	A02	198757	601243	651223	655730
	BjuA040866	turquoise	turquoise	A02_201243	A02	198757	601243	658680	662318
	BjuA040867	blue	blue	A02_201243	A02	198757	601243	663517	667230
	BjuA040870	skyblue	skyblue	A02_201243	A02	198757	601243	700030	700311
	BjuA041597	steelblue	steelblue	A02_15751944	A02	15351944	16151944	15583405	15583761
	BjuA041600	greenyellow	greenyellow	A02_15751944	A02	15351944	16151944	15720729	15722820
	BjuA041601	purple	purple	A02_15751944	A02	15351944	16151944	15753090	15755358
	BjuA041602	orangered4	orangered4	A02_15751944	A02	15351944	16151944	15755418	15756069
	BjuA041603	black	black	A02_15751944	A02	15351944	16151944	15801923	15802222
	BjuA041611	darkgreen	darkgreen	A02_15751944	A02	15351944	16151944	15931897	15932820
	BjuA041612	black	black	A02_15751944	A02	15351944	16151944	15934415	15938933
	BjuA041613	darkmagenta	darkmagenta	A02_15751944	A02	15351944	16151944	15939933	15940139
	BjuA045811	pink	pink	A04_7710624	A04	7310624	8110624	7945002	7947458
	BjuA045813	magenta	magenta	A04_7710624	A04	7310624	8110624	7968919	7972184
	BjuA045817	brown	brown	A04_7710624	A04	7310624	8110624	8020909	8021343
	BjuA045818	purple	purple	A04_7710624	A04	7310624	8110624	8050930	8053143
	BjuA045819	turquoise	turquoise	A04_7710624	A04	7310624	8110624	8060510	8061828
	BjuA045820	magenta	magenta	A04_7710624	A04	7310624	8110624	8068533	8070142
	BjuA045822	green	green	A04_7710624	A04	7310624	8110624	8118874	8121558
	BjuA045824	turquoise	turquoise	A04_7710624	A04	7310624	8110624	8133513	8135379
	BjuA045826	magenta	magenta	A04_7710624	A04	7310624	8110624	8141719	8142946
	BjuA046197	lightyellow	lightyellow	A06_1565126	A06	1165126	1965126	1616416	1619104
	BjuA046199	green	green	A06_1565105	A06	1165105	1965105	1882667	1885463
	BjuA046201	yellow	yellow	A06_1565064	A06	1165064	1965064	1908046	1911212
	BjuA046203	brown	brown	A06_1564263	A06	1164263	1964263	1931004	1934980
	BjuA046529	green	green	A07_11392045	A07	10992045	11792045	11126739	11129506
	BjuA046534	cyan	cyan	A07_11392045	A07	10992045	11792045	11200720	11201001
	BjuA046536	pink	pink	A07_11392045	A07	10992045	11792045	11230016	11230385
	BjuA046537	black	black	A07_11392046	A07	10992046	11792046	11321079	11322774
	BjuA046540	black	black	A07_11392045	A07	10992045	11792045	11340675	11342573
	BjuA046541	black	black	A07_11392045	A07	10992045	11792045	11343610	11344536
	BjuA046543	black	black	A07_11392045	A07	10992045	11792045	11346445	11347516
	BjuA046544	black	black	A07_11392045	A07	10992045	11792045	11348641	11349455
	BjuB000087	lightyellow	lightyellow	B02_53299499	B02	52899499	53699499	53074818	53079644
	BjuB000677	cyan	cyan	B07_30564846	B07	30164846	30964846	30210178	30212285
	BjuB000678	cyan	cyan	B07_30564882	B07	30164882	30964882	30224040	30225019
	BjuB000679	orangered4	orangered4	B07_30564846	B07	30164846	30964846	30227105	30227991
	BjuB000680	pink	pink	B07_30564846	B07	30164846	30964846	30228764	30229777
	BjuB000681	grey60	grey60	B07_30564846	B07	30164846	30964846	30232933	30233136
	BjuB000986	orange	orange	B03_24227387	B03	23827387	24627387	24282507	24284119
	BjuB000987	black	black	B03_24227387	B03	23827387	24627387	24280738	24281661
	BjuB001729	darkturquoise	darkturquoise	B01_3121493	B01	2721493	3521493	3323574	3323732
	BjuB001733	turquoise	turquoise	B01_3121493	B01	2721493	3521493	3339138	3339380
	BjuB001734	turquoise	turquoise	B01_3121493	B01	2721493	3521493	3340591	3340938
	BjuB001735	turquoise	turquoise	B01_3121493	B01	2721493	3521493	3344019	3347842
	BjuB001736	brown	brown	B01_3121493	B01	2721493	3521493	3350846	3354061
	BjuB001737	yellow	yellow	B01_3121493	B01	2721493	3521493	3354449	3358048
	BjuB001738	green	green	B01_3121493	B01	2721493	3521493	3358295	3359929
	BjuB001740	magenta	magenta	B01_3121493	B01	2721493	3521493	3362081	3364077
	BjuB001742	darkgrey	darkgrey	B01_3121493	B01	2721493	3521493	3371120	3375952
	BjuB001743	turquoise	turquoise	B01_3121493	B01	2721493	3521493	3375731	3387772
	BjuB001744	green	green	B01_3121493	B01	2721493	3521493	3388379	3388699
	BjuB001745	yellow	yellow	B01_3121493	B01	2721493	3521493	3388754	3390821
	BjuB001748	turquoise	turquoise	B01_3121493	B01	2721493	3521493	3403032	3403505
	BjuB001749	grey	grey	B01_3121493	B01	2721493	3521493	3405181	3412302
	BjuB001750	turquoise	turquoise	B01_3121493	B01	2721493	3521493	3424138	3424893
	BjuB001785	darkred	darkred	B06_8272007	B06	7872007	8672007	8356026	8357420
	BjuB001786	white	white	B06_8272007	B06	7872007	8672007	8351389	8351753
	BjuB001788	orange	orange	B06_8272007	B06	7872007	8672007	8314777	8316460
	BjuB001789	violet	violet	B06_8272007	B06	7872007	8672007	8313758	8314189
	BjuB001790	salmon	salmon	B06_8272007	B06	7872007	8672007	8304157	8306495
	BjuB001792	turquoise	turquoise	B06_8272007	B06	7872007	8672007	8300058	8301241
	BjuB001793	pink	pink	B06_8272007	B06	7872007	8672007	8284122	8285378
	BjuB001795	yellow	yellow	B06_8272007	B06	7872007	8672007	8259374	8269438
	BjuB001801	violet	violet	B06_8272007	B06	7872007	8672007	8191895	8192290
	BjuB001802	darkorange	darkorange	B06_8272007	B06	7872007	8672007	8181066	8186484
	BjuB002727	green	green	B07_30564846	B07	30164846	30964846	30267935	30269072
	BjuB003084	turquoise	turquoise	B02_40425945	B02	40025945	40825945	40667315	40671287
	BjuB003087	darkturquoise	darkturquoise	B02_40426592	B02	40026592	40826592	40716819	40718652
	BjuB003089	lightsteelblue1	lightsteelblue1	B02_40425945	B02	40025945	40825945	40743555	40745847
	BjuB003094	royalblue	royalblue	B02_40426592	B02	40026592	40826592	40778323	40780311
	BjuB003095	lightgreen	lightgreen	B02_40425945	B02	40025945	40825945	40794950	40796112
	BjuB003564	pink	pink	B03_31570752	B03	31170752	31970752	31687165	31687878
	BjuB003566	pink	pink	B03_27425545	B03	27025545	27825545	27354146	27354604
	BjuB003567	blue	blue	B03_27425545	B03	27025545	27825545	27345012	27346694
	BjuB003568	blue	blue	B03_27425545	B03	27025545	27825545	27340439	27342947
	BjuB003572	yellow	yellow	B03_27425545	B03	27025545	27825545	27312544	27313209
	BjuB003575	yellow	yellow	B03_27425545	B03	27025545	27825545	27302879	27304914
	BjuB003576	darkgrey	darkgrey	B03_27425545	B03	27025545	27825545	27290041	27292396
	BjuB003577	grey	grey	B03_27425545	B03	27025545	27825545	27275956	27277120
	BjuB003578	yellow	yellow	B03_27425545	B03	27025545	27825545	27264880	27266451
	BjuB003579	turquoise	turquoise	B03_27425545	B03	27025545	27825545	27262128	27264363
	BjuB003580	salmon	salmon	B03_27425545	B03	27025545	27825545	27255739	27260910
	BjuB003581	sienna3	sienna3	B03_27425545	B03	27025545	27825545	27247186	27247779
	BjuB003582	sienna3	sienna3	B03_27425545	B03	27025545	27825545	27239321	27241099
	BjuB003609	violet	violet	B08_50135811	B08	49735811	50535811	49957723	49957993
	BjuB003610	blue	blue	B08_50135811	B08	49735811	50535811	49958491	49959466
	BjuB003611	yellow	yellow	B08_50135811	B08	49735811	50535811	49976641	49979818
	BjuB003666	darkmagenta	darkmagenta	B07_30564882	B07	30164882	30964882	30300822	30302179
	BjuB003703	turquoise	turquoise	B07_16002213	B07	15602213	16402213	16005270	16005932
	BjuB003720	turquoise	turquoise	B04_28116690	B04	27716690	28516690	28558190	28559478
	BjuB003883	tan	tan	B07_30564846	B07	30164846	30964846	30371584	30398824
	BjuB003886	lightgreen	lightgreen	B07_30564846	B07	30164846	30964846	30426094	30427494
	BjuB003888	turquoise	turquoise	B07_30564882	B07	30164882	30964882	30455961	30457717
	BjuB003889	brown	brown	B07_30564846	B07	30164846	30964846	30458237	30461860
	BjuB003890	turquoise	turquoise	B07_30564882	B07	30164882	30964882	30464820	30468479
	BjuB003891	salmon	salmon	B07_30564846	B07	30164846	30964846	30476697	30477837
	BjuB003892	pink	pink	B07_30564882	B07	30164882	30964882	30478542	30479144
	BjuB003893	brown	brown	B07_30564846	B07	30164846	30964846	30481976	30485218
	BjuB003895	salmon	salmon	B07_30564846	B07	30164846	30964846	30496250	30498066
	BjuB003896	yellow	yellow	B07_30564882	B07	30164882	30964882	30500137	30504158
	BjuB003897	lightcyan1	lightcyan1	B07_30564846	B07	30164846	30964846	30507408	30508176
	BjuB003898	brown	brown	B07_30564846	B07	30164846	30964846	30508179	30511009
	BjuB004854	turquoise	turquoise	B08_12753256	B08	12353256	13153256	12454098	12458259
	BjuB005078	greenyellow	greenyellow	B06_8272007	B06	7872007	8672007	7888382	7889475
	BjuB005081	blue	blue	B06_8272007	B06	7872007	8672007	7847449	7849360
	BjuB005083	red	red	B06_8272007	B06	7872007	8672007	7830486	7830862
	BjuB005084	lightyellow	lightyellow	B06_8272007	B06	7872007	8672007	7823158	7823307
	BjuB005446	turquoise	turquoise	B03_24227387	B03	23827387	24627387	24200853	24202752
	BjuB005492	yellow	yellow	B02_53299499	B02	52899499	53699499	53020651	53021215
	BjuB005575	green	green	B06_8272007	B06	7872007	8672007	7927880	7929689
	BjuB005691	blue	blue	B02_40425945	B02	40025945	40825945	40640308	40644338
	BjuB005693	darkred	darkred	B02_40425945	B02	40025945	40825945	40582461	40629850
	BjuB005695	lightsteelblue1	lightsteelblue1	B02_40426592	B02	40026592	40826592	40562827	40564435
	BjuB006200	green	green	B03_27425545	B03	27025545	27825545	26944598	26950119
	BjuB006203	white	white	B03_27425545	B03	27025545	27825545	26975950	26976264
	BjuB006204	brown	brown	B03_27425545	B03	27025545	27825545	26977888	26979291
	BjuB006205	brown	brown	B03_27425545	B03	27025545	27825545	26980133	26982841
	BjuB006206	turquoise	turquoise	B03_27425545	B03	27025545	27825545	26983636	26985725
	BjuB006207	turquoise	turquoise	B03_27425545	B03	27025545	27825545	26999667	27001887
	BjuB006212	tan	tan	B03_27425545	B03	27025545	27825545	27030613	27032019
	BjuB006213	darkred	darkred	B03_27425545	B03	27025545	27825545	27036361	27038581
	BjuB006214	greenyellow	greenyellow	B03_27425545	B03	27025545	27825545	27038917	27040967
	BjuB006216	pink	pink	B03_27425545	B03	27025545	27825545	27053592	27054092
	BjuB006217	steelblue	steelblue	B03_27425545	B03	27025545	27825545	27056154	27057835
	BjuB006219	blue	blue	B03_27425545	B03	27025545	27825545	27064966	27066443
	BjuB006220	lightcyan	lightcyan	B03_27425545	B03	27025545	27825545	27067488	27069945
	BjuB006221	turquoise	turquoise	B03_27425545	B03	27025545	27825545	27070524	27072679
	BjuB006223	cyan	cyan	B03_27425545	B03	27025545	27825545	27081936	27084106
	BjuB006225	grey60	grey60	B03_27425545	B03	27025545	27825545	27089404	27090759
	BjuB006229	red	red	B03_27425545	B03	27025545	27825545	27100735	27107712
	BjuB006230	darkgrey	darkgrey	B03_27425545	B03	27025545	27825545	27110966	27111226
	BjuB006232	yellow	yellow	B03_27425545	B03	27025545	27825545	27124312	27125224
	BjuB006233	magenta	magenta	B03_27425545	B03	27025545	27825545	27125851	27127396
	BjuB006234	turquoise	turquoise	B03_27425545	B03	27025545	27825545	27129333	27129683
	BjuB006235	brown	brown	B03_27425545	B03	27025545	27825545	27131801	27132671
	BjuB006236	turquoise	turquoise	B03_27425545	B03	27025545	27825545	27133839	27135011
	BjuB006239	blue	blue	B03_27425545	B03	27025545	27825545	27146719	27147898
	BjuB006240	red	red	B03_27425545	B03	27025545	27825545	27149713	27150461
	BjuB006242	darkgrey	darkgrey	B03_27425545	B03	27025545	27825545	27162159	27163952
	BjuB006244	red	red	B03_27425545	B03	27025545	27825545	27188289	27188468
	BjuB006478	green	green	B03_27425545	B03	27025545	27825545	27392347	27394646
	BjuB006480	royalblue	royalblue	B03_27425545	B03	27025545	27825545	27400085	27402159
	BjuB006495	darkturquoise	darkturquoise	B02_52922860	B02	52522860	53322860	53330371	53330855
	BjuB008202	turquoise	turquoise	B03_31570752	B03	31170752	31970752	31419583	31425607
	BjuB008205	greenyellow	greenyellow	B03_31570752	B03	31170752	31970752	31448465	31449435
	BjuB008206	turquoise	turquoise	B03_31570752	B03	31170752	31970752	31469431	31470504
	BjuB008207	blue	blue	B03_31570752	B03	31170752	31970752	31474744	31476348
	BjuB008209	turquoise	turquoise	B03_31570752	B03	31170752	31970752	31507952	31509826
	BjuB008213	blue	blue	B03_31570752	B03	31170752	31970752	31613813	31614613
	BjuB008214	turquoise	turquoise	B03_31570752	B03	31170752	31970752	31615980	31616528
	BjuB008215	turquoise	turquoise	B03_31570752	B03	31170752	31970752	31618167	31619818
	BjuB008216	paleturquoise	paleturquoise	B03_31570752	B03	31170752	31970752	31621870	31624182
	BjuB008219	greenyellow	greenyellow	B03_31570752	B03	31170752	31970752	31648975	31654343
	BjuB008220	pink	pink	B03_31570752	B03	31170752	31970752	31655662	31659070
	BjuB008643	magenta	magenta	B07_16002213	B07	15602213	16402213	16500122	16501253
	BjuB008644	brown	brown	B07_16002213	B07	15602213	16402213	16493168	16494554
	BjuB008645	purple	purple	B07_16002213	B07	15602213	16402213	16476051	16481207
	BjuB008649	greenyellow	greenyellow	B07_16002213	B07	15602213	16402213	16444831	16446065
	BjuB008652	midnightblue	midnightblue	B07_16002213	B07	15602213	16402213	16380630	16380935
	BjuB008654	grey60	grey60	B07_16002213	B07	15602213	16402213	16370017	16370604
	BjuB008656	skyblue	skyblue	B07_16002213	B07	15602213	16402213	16336867	16337179
	BjuB008661	cyan	cyan	B07_16002213	B07	15602213	16402213	16287355	16287990
	BjuB008665	darkred	darkred	B07_16002213	B07	15602213	16402213	16254708	16258697
	BjuB008666	darkorange	darkorange	B07_16002213	B07	15602213	16402213	16247708	16253588
	BjuB008669	turquoise	turquoise	B07_16002213	B07	15602213	16402213	16217156	16222116
	BjuB008670	red	red	B07_16002213	B07	15602213	16402213	16214230	16216241
	BjuB008671	lightcyan	lightcyan	B07_16002213	B07	15602213	16402213	16211515	16212986
	BjuB008672	lightcyan	lightcyan	B07_16002213	B07	15602213	16402213	16209435	16210940
	BjuB008676	turquoise	turquoise	B07_16002213	B07	15602213	16402213	16180424	16180926
	BjuB008677	turquoise	turquoise	B07_16002213	B07	15602213	16402213	16170596	16173015
	BjuB008678	lightcyan	lightcyan	B07_16002213	B07	15602213	16402213	16157550	16168651
	BjuB008679	black	black	B07_16002213	B07	15602213	16402213	16156416	16156733
	BjuB008680	red	red	B07_16002213	B07	15602213	16402213	16155457	16156134
	BjuB008681	red	red	B07_16002213	B07	15602213	16402213	16154929	16155324
	BjuB008682	black	black	B07_16002213	B07	15602213	16402213	16150823	16152612
	BjuB008683	turquoise	turquoise	B07_16002213	B07	15602213	16402213	16149247	16150530
	BjuB008685	red	red	B07_16002213	B07	15602213	16402213	16137701	16138549
	BjuB008687	white	white	B07_16002213	B07	15602213	16402213	16127906	16129209
	BjuB008688	cyan	cyan	B07_16002213	B07	15602213	16402213	16115215	16115556
	BjuB008689	yellow	yellow	B07_16002213	B07	15602213	16402213	16097757	16099529
	BjuB008691	turquoise	turquoise	B07_16002213	B07	15602213	16402213	16056223	16058673
	BjuB008692	turquoise	turquoise	B07_16002213	B07	15602213	16402213	16043398	16048798
	BjuB008693	greenyellow	greenyellow	B07_16002213	B07	15602213	16402213	16041659	16042288
	BjuB008695	saddlebrown	saddlebrown	B07_16002213	B07	15602213	16402213	16022344	16023041
	BjuB009178	cyan	cyan	B07_30564846	B07	30164846	30964846	30138289	30140733
	BjuB009179	cyan	cyan	B07_30564882	B07	30164882	30964882	30130249	30131271
	BjuB009183	turquoise	turquoise	B07_30564846	B07	30164846	30964846	30077887	30081456
	BjuB009184	cyan	cyan	B07_30564882	B07	30164882	30964882	30071453	30072395
	BjuB010585	tan	tan	B07_30564882	B07	30164882	30964882	30724108	30727099
	BjuB010587	cyan	cyan	B07_30564882	B07	30164882	30964882	30687481	30688307
	BjuB013053	green	green	B02_40425945	B02	40025945	40825945	40922995	40923327
	BjuB013055	blue	blue	B02_40425945	B02	40025945	40825945	40917512	40920573
	BjuB013056	black	black	B02_40425945	B02	40025945	40825945	40915044	40917038
	BjuB013058	yellow	yellow	B02_40426592	B02	40026592	40826592	40888862	40891204
	BjuB013059	brown	brown	B02_40425945	B02	40025945	40825945	40885857	40887012
	BjuB013060	turquoise	turquoise	B02_40426592	B02	40026592	40826592	40884990	40885415
	BjuB013063	black	black	B02_40426592	B02	40026592	40826592	40865750	40866133
	BjuB013065	blue	blue	B02_40425945	B02	40025945	40825945	40849193	40849792
	BjuB013066	turquoise	turquoise	B02_40425945	B02	40025945	40825945	40839333	40840919
	BjuB013070	violet	violet	B02_40425945	B02	40025945	40825945	40813304	40814794
	BjuB014613	paleturquoise	paleturquoise	B08_12753256	B08	12353256	13153256	12470708	12471512
	BjuB014614	darkorange	darkorange	B08_12753256	B08	12353256	13153256	12472008	12473977
	BjuB014615	turquoise	turquoise	B08_12753256	B08	12353256	13153256	12474607	12476605
	BjuB014616	green	green	B08_12753256	B08	12353256	13153256	12482870	12485010
	BjuB014620	darkmagenta	darkmagenta	B08_12753256	B08	12353256	13153256	12509117	12509570
	BjuB014622	grey60	grey60	B08_12753256	B08	12353256	13153256	12512899	12513486
	BjuB014623	grey	grey	B08_12753256	B08	12353256	13153256	12516569	12518375
	BjuB014624	paleturquoise	paleturquoise	B08_12753256	B08	12353256	13153256	12536272	12538646
	BjuB014625	cyan	cyan	B08_12753256	B08	12353256	13153256	12541199	12543512
	BjuB014627	yellow	yellow	B08_12753256	B08	12353256	13153256	12548329	12549194
	BjuB014630	green	green	B08_12753256	B08	12353256	13153256	12565440	12566878
	BjuB015331	pink	pink	B08_12753256	B08	12353256	13153256	12270008	12270643
	BjuB015332	skyblue	skyblue	B08_12753256	B08	12353256	13153256	12275649	12276848
	BjuB015334	paleturquoise	paleturquoise	B08_12753256	B08	12353256	13153256	12288411	12289646
	BjuB015336	turquoise	turquoise	B08_12753256	B08	12353256	13153256	12299083	12303983
	BjuB015337	blue	blue	B08_12753256	B08	12353256	13153256	12304787	12307621
	BjuB015338	purple	purple	B08_12753256	B08	12353256	13153256	12309823	12311683
	BjuB015339	lightcyan	lightcyan	B08_12753256	B08	12353256	13153256	12314086	12315171
	BjuB015341	lightgreen	lightgreen	B08_12753256	B08	12353256	13153256	12320467	12320745
	BjuB015342	brown	brown	B08_12753256	B08	12353256	13153256	12321572	12322906
	BjuB015343	black	black	B08_12753256	B08	12353256	13153256	12353513	12358501
	BjuB015345	pink	pink	B08_12753256	B08	12353256	13153256	12402308	12403159
	BjuB015514	pink	pink	B08_12753256	B08	12353256	13153256	12631230	12632699
	BjuB015519	violet	violet	B08_12753256	B08	12353256	13153256	12650479	12652094
	BjuB015521	turquoise	turquoise	B08_12753256	B08	12353256	13153256	12657338	12658504
	BjuB015523	turquoise	turquoise	B08_12753256	B08	12353256	13153256	12661253	12663438
	BjuB015524	orange	orange	B08_12753256	B08	12353256	13153256	12664140	12664716
	BjuB015527	magenta	magenta	B08_12753256	B08	12353256	13153256	12688947	12689384
	BjuB015528	blue	blue	B08_12753256	B08	12353256	13153256	12689755	12693210
	BjuB015529	lightsteelblue1	lightsteelblue1	B08_12753256	B08	12353256	13153256	12698534	12702113
	BjuB015531	red	red	B08_12753256	B08	12353256	13153256	12704437	12704868
	BjuB015534	turquoise	turquoise	B08_12753256	B08	12353256	13153256	12711165	12713002
	BjuB015535	blue	blue	B08_12753256	B08	12353256	13153256	12716803	12717948
	BjuB015536	blue	blue	B08_12753256	B08	12353256	13153256	12724922	12736490
	BjuB015538	red	red	B08_12753256	B08	12353256	13153256	12750881	12752193
	BjuB015539	darkgreen	darkgreen	B08_12753256	B08	12353256	13153256	12757567	12758729
	BjuB015542	yellowgreen	yellowgreen	B08_12753256	B08	12353256	13153256	12767901	12769348
	BjuB015543	skyblue3	skyblue3	B08_12753256	B08	12353256	13153256	12774694	12775849
	BjuB015546	purple	purple	B08_12753256	B08	12353256	13153256	12789930	12790151
	BjuB015548	darkorange	darkorange	B08_12753256	B08	12353256	13153256	12798903	12803282
	BjuB015549	blue	blue	B08_12753256	B08	12353256	13153256	12812367	12814711
	BjuB015551	royalblue	royalblue	B08_12753256	B08	12353256	13153256	12821133	12822539
	BjuB015553	darkorange	darkorange	B08_12753256	B08	12353256	13153256	12832467	12833210
	BjuB015554	midnightblue	midnightblue	B08_12753256	B08	12353256	13153256	12837661	12838203
	BjuB015557	black	black	B08_12753256	B08	12353256	13153256	12846940	12847331
	BjuB015558	black	black	B08_12753256	B08	12353256	13153256	12847831	12850134
	BjuB015559	purple	purple	B08_12753256	B08	12353256	13153256	12853664	12856719
	BjuB015560	turquoise	turquoise	B08_12753256	B08	12353256	13153256	12861975	12862596
	BjuB015562	darkgrey	darkgrey	B08_12753256	B08	12353256	13153256	12874154	12876370
	BjuB015564	black	black	B08_12753256	B08	12353256	13153256	12883220	12885747
	BjuB015565	brown	brown	B08_12753256	B08	12353256	13153256	12886741	12887523
	BjuB015569	black	black	B08_12753256	B08	12353256	13153256	12902803	12903483
	BjuB015572	tan	tan	B08_12753256	B08	12353256	13153256	12912501	12919249
	BjuB015573	white	white	B08_12753256	B08	12353256	13153256	12924390	12926375
	BjuB015575	cyan	cyan	B08_12753256	B08	12353256	13153256	12930460	12931023
	BjuB015577	greenyellow	greenyellow	B08_12753256	B08	12353256	13153256	12938325	12938631
	BjuB015578	magenta	magenta	B08_12753256	B08	12353256	13153256	12949990	12951789
	BjuB015579	skyblue	skyblue	B08_12753256	B08	12353256	13153256	12952071	12953529
	BjuB015580	turquoise	turquoise	B08_12753256	B08	12353256	13153256	12958583	12961032
	BjuB015582	turquoise	turquoise	B08_12753256	B08	12353256	13153256	12968720	12969524
	BjuB015584	red	red	B08_12753256	B08	12353256	13153256	12981342	12981950
	BjuB015589	turquoise	turquoise	B08_12753256	B08	12353256	13153256	12993719	12995099
	BjuB015590	brown	brown	B08_12753256	B08	12353256	13153256	12999609	13000535
	BjuB015591	lightcyan1	lightcyan1	B08_12753256	B08	12353256	13153256	13022707	13024563
	BjuB015592	darkorange	darkorange	B08_12753256	B08	12353256	13153256	13026294	13026800
	BjuB015594	magenta	magenta	B08_12753256	B08	12353256	13153256	13028730	13032642
	BjuB015595	skyblue	skyblue	B08_12753256	B08	12353256	13153256	13034176	13038223
	BjuB015597	lightcyan1	lightcyan1	B08_12753256	B08	12353256	13153256	13059405	13061254
	BjuB015599	skyblue3	skyblue3	B08_12753256	B08	12353256	13153256	13095792	13097726
	BjuB015603	lightyellow	lightyellow	B08_12753256	B08	12353256	13153256	13121315	13123086
	BjuB015606	pink	pink	B08_12753256	B08	12353256	13153256	13129585	13130766
	BjuB015607	royalblue	royalblue	B08_12753256	B08	12353256	13153256	13132708	13132998
	BjuB015608	blue	blue	B08_12753256	B08	12353256	13153256	13140215	13141769
	BjuB015610	turquoise	turquoise	B08_12753256	B08	12353256	13153256	13154641	13160922
	BjuB015613	greenyellow	greenyellow	B08_12753256	B08	12353256	13153256	13189445	13189741
	BjuB015616	yellow	yellow	B08_12753256	B08	12353256	13153256	13195100	13197102
	BjuB015617	plum1	plum1	B08_12753256	B08	12353256	13153256	13197467	13198593
	BjuB015620	red	red	B08_12753256	B08	12353256	13153256	13203103	13204027
	BjuB017780	black	black	B08_50135811	B08	49735811	50535811	50052594	50055334
	BjuB018067	grey60	grey60	B08_50135811	B08	49735811	50535811	49892970	49893638
	BjuB018270	darkolivegreen	darkolivegreen	B08_50135811	B08	49735811	50535811	50632025	50632222
	BjuB018271	turquoise	turquoise	B08_50135811	B08	49735811	50535811	50630506	50631958
	BjuB018283	darkolivegreen	darkolivegreen	B08_50135811	B08	49735811	50535811	50483509	50488225
	BjuB018685	turquoise	turquoise	B08_50135811	B08	49735811	50535811	50164109	50165286
	BjuB018687	paleturquoise	paleturquoise	B08_50135811	B08	49735811	50535811	50171059	50171377
	BjuB020611	turquoise	turquoise	B06_8272007	B06	7872007	8672007	7773689	7774965
	BjuB020612	darkred	darkred	B06_8272007	B06	7872007	8672007	7775391	7778398
	BjuB020613	turquoise	turquoise	B06_8272007	B06	7872007	8672007	7779473	7780384
	BjuB020614	paleturquoise	paleturquoise	B06_8272007	B06	7872007	8672007	7781886	7783842
	BjuB020615	turquoise	turquoise	B06_8272007	B06	7872007	8672007	7784631	7786202
	BjuB020616	brown	brown	B06_8272007	B06	7872007	8672007	7787300	7788976
	BjuB020617	black	black	B06_8272007	B06	7872007	8672007	7789363	7790929
	BjuB020628	turquoise	turquoise	B06_8272007	B06	7872007	8672007	7939774	7941236
	BjuB020629	red	red	B06_8272007	B06	7872007	8672007	7950814	7954393
	BjuB020631	green	green	B06_8272007	B06	7872007	8672007	7956098	7958935
	BjuB020634	yellow	yellow	B06_8272007	B06	7872007	8672007	7987799	7989439
	BjuB020635	turquoise	turquoise	B06_8272007	B06	7872007	8672007	8013400	8014690
	BjuB020636	green	green	B06_8272007	B06	7872007	8672007	8019756	8020511
	BjuB020637	turquoise	turquoise	B06_8272007	B06	7872007	8672007	8021694	8024161
	BjuB020638	turquoise	turquoise	B06_8272007	B06	7872007	8672007	8024373	8025559
	BjuB020639	darkred	darkred	B06_8272007	B06	7872007	8672007	8025994	8028871
	BjuB020640	turquoise	turquoise	B06_8272007	B06	7872007	8672007	8029924	8030951
	BjuB020643	purple	purple	B06_8272007	B06	7872007	8672007	8051363	8051874
	BjuB020644	brown	brown	B06_8272007	B06	7872007	8672007	8053251	8054766
	BjuB020645	magenta	magenta	B06_8272007	B06	7872007	8672007	8055165	8056550
	BjuB020646	purple	purple	B06_8272007	B06	7872007	8672007	8063918	8064838
	BjuB020655	cyan	cyan	B06_8272007	B06	7872007	8672007	8110046	8112539
	BjuB020656	cyan	cyan	B06_8272007	B06	7872007	8672007	8113313	8114707
	BjuB020657	purple	purple	B06_8272007	B06	7872007	8672007	8115259	8125468
	BjuB020661	yellow	yellow	B06_8272007	B06	7872007	8672007	8145093	8146236
	BjuB020662	turquoise	turquoise	B06_8272007	B06	7872007	8672007	8147168	8148765
	BjuB020663	grey	grey	B06_8272007	B06	7872007	8672007	8149158	8149712
	BjuB020664	yellow	yellow	B06_8272007	B06	7872007	8672007	8150512	8153518
	BjuB020665	cyan	cyan	B06_8272007	B06	7872007	8672007	8154152	8156202
	BjuB020666	lightgreen	lightgreen	B06_8272007	B06	7872007	8672007	8164313	8165630
	BjuB020667	turquoise	turquoise	B06_8272007	B06	7872007	8672007	8170361	8172193
	BjuB020668	red	red	B06_8272007	B06	7872007	8672007	8175294	8177526
	BjuB020691	cyan	cyan	B06_8272007	B06	7872007	8672007	8390481	8394062
	BjuB020695	black	black	B06_8272007	B06	7872007	8672007	8423292	8425267
	BjuB020696	green	green	B06_8272007	B06	7872007	8672007	8426148	8426537
	BjuB020698	turquoise	turquoise	B06_8272007	B06	7872007	8672007	8427580	8429057
	BjuB020699	salmon	salmon	B06_8272007	B06	7872007	8672007	8431030	8431386
	BjuB020700	blue	blue	B06_8272007	B06	7872007	8672007	8437780	8438097
	BjuB020702	pink	pink	B06_8272007	B06	7872007	8672007	8449015	8449675
	BjuB020703	pink	pink	B06_8272007	B06	7872007	8672007	8451858	8452133
	BjuB020706	brown	brown	B06_8272007	B06	7872007	8672007	8457012	8459298
	BjuB020707	red	red	B06_8272007	B06	7872007	8672007	8460279	8464137
	BjuB020711	red	red	B06_8272007	B06	7872007	8672007	8499809	8501703
	BjuB020712	black	black	B06_8272007	B06	7872007	8672007	8502020	8503574
	BjuB020714	lightcyan	lightcyan	B06_8272007	B06	7872007	8672007	8523940	8526730
	BjuB020715	blue	blue	B06_8272007	B06	7872007	8672007	8530470	8531928
	BjuB020716	grey60	grey60	B06_8272007	B06	7872007	8672007	8532063	8532662
	BjuB020717	blue	blue	B06_8272007	B06	7872007	8672007	8544893	8545075
	BjuB020718	blue	blue	B06_8272007	B06	7872007	8672007	8552384	8554968
	BjuB020723	magenta	magenta	B06_8272007	B06	7872007	8672007	8602385	8604523
	BjuB020724	blue	blue	B06_8272007	B06	7872007	8672007	8634280	8636478
	BjuB020726	cyan	cyan	B06_8272007	B06	7872007	8672007	8651246	8652330
	BjuB020728	brown	brown	B06_8272007	B06	7872007	8672007	8662790	8664618
	BjuB020729	darkred	darkred	B06_8272007	B06	7872007	8672007	8665210	8666398
	BjuB020731	yellow	yellow	B06_8272007	B06	7872007	8672007	8673210	8675777
	BjuB020732	pink	pink	B06_8272007	B06	7872007	8672007	8676972	8678146
	BjuB020733	blue	blue	B06_8272007	B06	7872007	8672007	8678604	8680764
	BjuB020734	blue	blue	B06_8272007	B06	7872007	8672007	8681169	8681968
	BjuB020736	brown	brown	B06_8272007	B06	7872007	8672007	8686034	8690029
	BjuB020737	pink	pink	B06_8272007	B06	7872007	8672007	8690747	8691196
	BjuB020738	lightyellow	lightyellow	B06_8272007	B06	7872007	8672007	8700401	8701368
	BjuB020739	greenyellow	greenyellow	B06_8272007	B06	7872007	8672007	8701730	8703257
	BjuB021233	steelblue	steelblue	B06_20740055	B06	20340055	21140055	20243846	20252305
	BjuB021234	blue	blue	B06_20736413	B06	20336413	21136413	20252521	20257018
	BjuB021236	greenyellow	greenyellow	B06_20736413	B06	20336413	21136413	20267989	20269301
	BjuB021237	turquoise	turquoise	B06_20740055	B06	20340055	21140055	20270481	20271675
	BjuB021239	yellow	yellow	B06_20740055	B06	20340055	21140055	20283820	20286176
	BjuB021242	brown	brown	B06_20740055	B06	20340055	21140055	20289754	20292619
	BjuB021243	red	red	B06_20740055	B06	20340055	21140055	20293292	20294029
	BjuB021246	grey	grey	B06_20740055	B06	20340055	21140055	20301732	20304480
	BjuB021247	lightyellow	lightyellow	B06_20736413	B06	20336413	21136413	20308539	20310490
	BjuB021248	brown	brown	B06_20736413	B06	20336413	21136413	20316170	20319774
	BjuB021249	steelblue	steelblue	B06_20736413	B06	20336413	21136413	20324088	20325458
	BjuB021253	purple	purple	B06_20736413	B06	20336413	21136413	20367865	20368986
	BjuB021255	yellow	yellow	B06_20736413	B06	20336413	21136413	20381483	20382594
	BjuB021257	lightyellow	lightyellow	B06_20736413	B06	20336413	21136413	20389041	20390962
	BjuB021259	purple	purple	B06_20736413	B06	20336413	21136413	20409460	20410084
	BjuB021260	turquoise	turquoise	B06_20740055	B06	20340055	21140055	20435489	20436266
	BjuB021261	mediumpurple3	mediumpurple3	B06_20740055	B06	20340055	21140055	20440617	20443444
	BjuB021262	green	green	B06_20736413	B06	20336413	21136413	20453039	20453605
	BjuB021263	salmon	salmon	B06_20740055	B06	20340055	21140055	20454736	20456076
	BjuB021264	green	green	B06_20740055	B06	20340055	21140055	20476629	20483934
	BjuB021265	turquoise	turquoise	B06_20736413	B06	20336413	21136413	20485216	20486341
	BjuB021266	turquoise	turquoise	B06_20740055	B06	20340055	21140055	20486894	20489130
	BjuB021269	cyan	cyan	B06_20736413	B06	20336413	21136413	20496338	20500599
	BjuB021270	greenyellow	greenyellow	B06_20736413	B06	20336413	21136413	20502958	20503419
	BjuB021271	steelblue	steelblue	B06_20736413	B06	20336413	21136413	20503938	20506546
	BjuB021273	lightyellow	lightyellow	B06_20736413	B06	20336413	21136413	20510113	20510940
	BjuB021274	skyblue3	skyblue3	B06_20736413	B06	20336413	21136413	20511807	20513582
	BjuB021276	greenyellow	greenyellow	B06_20736413	B06	20336413	21136413	20529845	20532122
	BjuB021277	steelblue	steelblue	B06_20740055	B06	20340055	21140055	20532755	20533135
	BjuB021278	yellow	yellow	B06_20740055	B06	20340055	21140055	20540606	20542250
	BjuB021279	magenta	magenta	B06_20740055	B06	20340055	21140055	20543883	20544344
	BjuB021287	black	black	B06_20740055	B06	20340055	21140055	20569231	20573283
	BjuB021289	yellow	yellow	B06_20740055	B06	20340055	21140055	20577247	20579330
	BjuB021290	green	green	B06_20740055	B06	20340055	21140055	20580885	20583593
	BjuB021294	mediumpurple3	mediumpurple3	B06_20740055	B06	20340055	21140055	20624489	20625206
	BjuB021295	grey60	grey60	B06_20736413	B06	20336413	21136413	20627594	20628881
	BjuB021300	blue	blue	B06_20736413	B06	20336413	21136413	20637971	20639494
	BjuB021302	brown	brown	B06_20740055	B06	20340055	21140055	20643883	20645117
	BjuB021303	blue	blue	B06_20740055	B06	20340055	21140055	20647201	20647719
	BjuB021304	purple	purple	B06_20736413	B06	20336413	21136413	20650166	20651866
	BjuB021307	turquoise	turquoise	B06_20736413	B06	20336413	21136413	20657192	20659735
	BjuB021310	greenyellow	greenyellow	B06_20736413	B06	20336413	21136413	20720895	20721338
	BjuB021311	turquoise	turquoise	B06_20736413	B06	20336413	21136413	20723335	20725098
	BjuB021314	greenyellow	greenyellow	B06_20740055	B06	20340055	21140055	20732957	20737998
	BjuB021317	darkred	darkred	B06_20740055	B06	20340055	21140055	20752153	20753538
	BjuB021319	pink	pink	B06_20740055	B06	20340055	21140055	20759298	20762102
	BjuB021320	turquoise	turquoise	B06_20736413	B06	20336413	21136413	20763002	20764480
	BjuB021323	green	green	B06_20736413	B06	20336413	21136413	20768087	20769167
	BjuB021324	midnightblue	midnightblue	B06_20736413	B06	20336413	21136413	20769391	20770332
	BjuB021325	royalblue	royalblue	B06_20736413	B06	20336413	21136413	20775171	20775797
	BjuB021326	blue	blue	B06_20736413	B06	20336413	21136413	20778207	20780570
	BjuB021327	grey	grey	B06_20740055	B06	20340055	21140055	20781562	20784207
	BjuB021328	yellow	yellow	B06_20736413	B06	20336413	21136413	20784774	20787727
	BjuB021330	yellow	yellow	B06_20740055	B06	20340055	21140055	20796668	20798224
	BjuB021336	grey60	grey60	B06_20736413	B06	20336413	21136413	20825879	20826754
	BjuB021337	red	red	B06_20736413	B06	20336413	21136413	20827100	20828887
	BjuB021342	black	black	B06_20736413	B06	20336413	21136413	20866452	20867036
	BjuB021343	violet	violet	B06_20740055	B06	20340055	21140055	20870744	20871169
	BjuB021344	darkmagenta	darkmagenta	B06_20736413	B06	20336413	21136413	20872607	20873101
	BjuB021351	black	black	B06_20736413	B06	20336413	21136413	20931979	20934578
	BjuB021353	darkgrey	darkgrey	B06_20736413	B06	20336413	21136413	20947951	20948948
	BjuB021355	yellow	yellow	B06_20740055	B06	20340055	21140055	20952787	20959703
	BjuB021356	darkturquoise	darkturquoise	B06_20740055	B06	20340055	21140055	20959894	20960223
	BjuB021357	cyan	cyan	B06_20740055	B06	20340055	21140055	20960680	20963775
	BjuB021359	blue	blue	B06_20740055	B06	20340055	21140055	20967627	20968997
	BjuB021365	paleturquoise	paleturquoise	B06_20740055	B06	20340055	21140055	21020614	21022411
	BjuB021366	red	red	B06_20736413	B06	20336413	21136413	21035203	21036049
	BjuB021368	mediumpurple3	mediumpurple3	B06_20736413	B06	20336413	21136413	21055035	21056891
	BjuB021369	purple	purple	B06_20736413	B06	20336413	21136413	21059580	21061615
	BjuB021370	turquoise	turquoise	B06_20736413	B06	20336413	21136413	21064903	21065270
	BjuB021371	midnightblue	midnightblue	B06_20740055	B06	20340055	21140055	21082203	21083531
	BjuB021372	lightyellow	lightyellow	B06_20740055	B06	20340055	21140055	21088472	21089965
	BjuB021374	darkmagenta	darkmagenta	B06_20740055	B06	20340055	21140055	21121300	21121590
	BjuB021375	turquoise	turquoise	B06_20740055	B06	20340055	21140055	21137189	21139003
	BjuB021376	saddlebrown	saddlebrown	B06_20740055	B06	20340055	21140055	21152426	21154687
	BjuB021377	lightyellow	lightyellow	B06_20736413	B06	20336413	21136413	21156927	21159455
	BjuB021380	lightcyan1	lightcyan1	B06_20736413	B06	20336413	21136413	21169767	21170423
	BjuB021382	blue	blue	B06_20736413	B06	20336413	21136413	21174432	21175477
	BjuB021383	darkorange	darkorange	B06_20740055	B06	20340055	21140055	21176493	21179153
	BjuB021385	pink	pink	B06_20740055	B06	20340055	21140055	21187803	21188387
	BjuB021386	blue	blue	B06_20736413	B06	20336413	21136413	21189696	21189974
	BjuB021387	blue	blue	B06_20740055	B06	20340055	21140055	21190488	21191227
	BjuB021388	lightcyan	lightcyan	B06_20740055	B06	20340055	21140055	21194652	21195836
	BjuB021389	turquoise	turquoise	B06_20736413	B06	20336413	21136413	21220090	21223191
	BjuB021390	salmon	salmon	B06_20740055	B06	20340055	21140055	21226372	21227556
	BjuB021391	magenta	magenta	B06_20736413	B06	20336413	21136413	21227825	21229032
	BjuB021392	purple	purple	B06_20740055	B06	20340055	21140055	21230777	21232097
	BjuB022220	blue	blue	B06_24082156	B06	23682156	24482156	23580345	23582262
	BjuB022221	lightgreen	lightgreen	B06_24082156	B06	23682156	24482156	23583179	23584201
	BjuB022222	turquoise	turquoise	B06_24085209	B06	23685209	24485209	23602435	23603772
	BjuB022225	salmon	salmon	B06_24085222	B06	23685222	24485222	23626114	23626986
	BjuB022229	royalblue	royalblue	B06_24087132	B06	23687132	24487132	23661112	23665342
	BjuB022231	green	green	B06_24082156	B06	23682156	24482156	23668555	23673186
	BjuB022235	blue	blue	B06_24085209	B06	23685209	24485209	23686061	23688163
	BjuB022238	magenta	magenta	B06_24085222	B06	23685222	24485222	23772463	23773341
	BjuB022239	yellow	yellow	B06_24085209	B06	23685209	24485209	23776181	23777600
	BjuB022240	black	black	B06_24087132	B06	23687132	24487132	23781497	23783699
	BjuB022241	black	black	B06_24085222	B06	23685222	24485222	23785594	23786814
	BjuB022242	turquoise	turquoise	B06_24085222	B06	23685222	24485222	23793042	23794388
	BjuB022246	grey	grey	B06_24082156	B06	23682156	24482156	23812685	23814993
	BjuB022247	turquoise	turquoise	B06_24087132	B06	23687132	24487132	23818106	23819918
	BjuB022248	turquoise	turquoise	B06_24087132	B06	23687132	24487132	23820310	23822595
	BjuB022249	black	black	B06_24085209	B06	23685209	24485209	23823296	23824345
	BjuB022251	brown	brown	B06_24082156	B06	23682156	24482156	23832094	23834883
	BjuB022253	skyblue	skyblue	B06_24082156	B06	23682156	24482156	23835888	23838073
	BjuB022255	magenta	magenta	B06_24085209	B06	23685209	24485209	23849008	23854366
	BjuB022261	turquoise	turquoise	B06_24085222	B06	23685222	24485222	23901412	23903940
	BjuB022262	blue	blue	B06_24085209	B06	23685209	24485209	23908149	23909828
	BjuB022263	lightgreen	lightgreen	B06_24082156	B06	23682156	24482156	23910978	23912233
	BjuB022264	blue	blue	B06_24087132	B06	23687132	24487132	23913152	23919228
	BjuB022267	white	white	B06_24082156	B06	23682156	24482156	23937721	23938500
	BjuB022268	yellow	yellow	B06_24087132	B06	23687132	24487132	23939027	23941149
	BjuB022271	skyblue	skyblue	B06_24082156	B06	23682156	24482156	23949879	23959287
	BjuB022274	grey60	grey60	B06_24082156	B06	23682156	24482156	23973213	23974043
	BjuB022276	orange	orange	B06_24085209	B06	23685209	24485209	23989937	23990239
	BjuB022277	brown	brown	B06_24085209	B06	23685209	24485209	23993362	23994034
	BjuB022278	paleturquoise	paleturquoise	B06_24085209	B06	23685209	24485209	24000501	24003315
	BjuB022279	turquoise	turquoise	B06_24087132	B06	23687132	24487132	24003710	24005618
	BjuB022281	green	green	B06_24087132	B06	23687132	24487132	24020702	24021433
	BjuB022282	blue	blue	B06_24082156	B06	23682156	24482156	24030406	24031368
	BjuB022284	orange	orange	B06_24087132	B06	23687132	24487132	24046216	24046515
	BjuB022285	purple	purple	B06_24082156	B06	23682156	24482156	24049662	24050969
	BjuB022287	turquoise	turquoise	B06_24085222	B06	23685222	24485222	24053105	24057339
	BjuB022289	turquoise	turquoise	B06_24085209	B06	23685209	24485209	24072521	24077825
	BjuB022291	green	green	B06_24082156	B06	23682156	24482156	24081384	24081939
	BjuB022292	blue	blue	B06_24082156	B06	23682156	24482156	24083624	24084788
	BjuB022294	turquoise	turquoise	B06_24082156	B06	23682156	24482156	24090589	24091329
	BjuB022295	darkturquoise	darkturquoise	B06_24087132	B06	23687132	24487132	24115473	24115958
	BjuB022296	brown	brown	B06_24087132	B06	23687132	24487132	24117648	24122827
	BjuB022299	white	white	B06_24082156	B06	23682156	24482156	24156357	24156827
	BjuB022301	brown	brown	B06_24085222	B06	23685222	24485222	24161388	24163848
	BjuB022304	tan	tan	B06_24085222	B06	23685222	24485222	24184087	24187008
	BjuB022310	lightcyan	lightcyan	B06_24085209	B06	23685209	24485209	24229600	24230659
	BjuB022311	tan	tan	B06_24087132	B06	23687132	24487132	24231757	24238214
	BjuB022316	orangered4	orangered4	B06_24087132	B06	23687132	24487132	24247986	24248489
	BjuB022317	turquoise	turquoise	B06_24085222	B06	23685222	24485222	24258567	24260379
	BjuB022318	green	green	B06_24085222	B06	23685222	24485222	24264937	24268662
	BjuB022319	yellow	yellow	B06_24087132	B06	23687132	24487132	24269001	24269785
	BjuB022321	brown	brown	B06_24085222	B06	23685222	24485222	24277056	24277357
	BjuB022324	greenyellow	greenyellow	B06_24085209	B06	23685209	24485209	24298686	24300275
	BjuB022325	purple	purple	B06_24085222	B06	23685222	24485222	24300843	24301457
	BjuB022326	darkturquoise	darkturquoise	B06_24085209	B06	23685209	24485209	24306247	24306492
	BjuB022329	turquoise	turquoise	B06_24082156	B06	23682156	24482156	24326064	24332321
	BjuB022332	cyan	cyan	B06_24082156	B06	23682156	24482156	24342998	24346920
	BjuB022333	lightsteelblue1	lightsteelblue1	B06_24085222	B06	23685222	24485222	24345265	24349181
	BjuB022334	cyan	cyan	B06_24085222	B06	23685222	24485222	24357527	24360675
	BjuB022336	white	white	B06_24082156	B06	23682156	24482156	24368523	24374510
	BjuB022337	greenyellow	greenyellow	B06_24085209	B06	23685209	24485209	24378203	24380291
	BjuB022338	yellow	yellow	B06_24087132	B06	23687132	24487132	24383597	24384003
	BjuB022339	green	green	B06_24085222	B06	23685222	24485222	24384009	24394036
	BjuB022340	turquoise	turquoise	B06_24085209	B06	23685209	24485209	24394039	24397567
	BjuB022344	cyan	cyan	B06_24085222	B06	23685222	24485222	24423794	24429856
	BjuB022346	purple	purple	B06_24085209	B06	23685209	24485209	24464928	24465827
	BjuB022385	tan	tan	B06_24087132	B06	23687132	24487132	24586164	24588874
	BjuB022386	yellow	yellow	B06_24087132	B06	23687132	24487132	24581851	24584623
	BjuB022387	turquoise	turquoise	B06_24082156	B06	23682156	24482156	24574762	24577497
	BjuB022389	blue	blue	B06_24087132	B06	23687132	24487132	24566383	24571202
	BjuB022390	yellow	yellow	B06_24082156	B06	23682156	24482156	24561252	24563888
	BjuB022393	black	black	B06_24085209	B06	23685209	24485209	24554631	24556171
	BjuB022395	brown	brown	B06_24082156	B06	23682156	24482156	24552050	24552829
	BjuB022396	black	black	B06_24087132	B06	23687132	24487132	24550605	24551390
	BjuB022397	black	black	B06_24087132	B06	23687132	24487132	24540280	24540519
	BjuB024109	green	green	B01_22125408	B01	21725408	22525408	22409790	22411145
	BjuB024110	midnightblue	midnightblue	B01_22125408	B01	21725408	22525408	22343773	22344375
	BjuB024115	grey60	grey60	B01_22125408	B01	21725408	22525408	22311282	22312945
	BjuB024116	blue	blue	B01_22125408	B01	21725408	22525408	22308122	22309540
	BjuB024117	blue	blue	B01_22125408	B01	21725408	22525408	22303570	22306417
	BjuB024118	blue	blue	B01_22125408	B01	21725408	22525408	22288639	22289491
	BjuB024119	yellow	yellow	B01_22125408	B01	21725408	22525408	22277315	22280106
	BjuB024120	turquoise	turquoise	B01_22125408	B01	21725408	22525408	22275329	22276380
	BjuB024124	cyan	cyan	B01_22125408	B01	21725408	22525408	22179230	22179883
	BjuB024127	turquoise	turquoise	B01_22125408	B01	21725408	22525408	22098168	22104111
	BjuB024132	violet	violet	B01_22125408	B01	21725408	22525408	22043330	22044360
	BjuB024136	salmon	salmon	B01_22125408	B01	21725408	22525408	21977388	21982817
	BjuB024137	brown	brown	B01_22125408	B01	21725408	22525408	21971022	21976894
	BjuB024138	magenta	magenta	B01_22125408	B01	21725408	22525408	21963226	21968700
	BjuB024139	brown	brown	B01_22125408	B01	21725408	22525408	21947661	21949886
	BjuB024140	blue	blue	B01_22125408	B01	21725408	22525408	21944997	21946790
	BjuB024141	brown	brown	B01_22125408	B01	21725408	22525408	21940066	21944625
	BjuB024145	turquoise	turquoise	B01_22125408	B01	21725408	22525408	21853419	21855004
	BjuB024147	blue	blue	B01_22125408	B01	21725408	22525408	21827340	21828071
	BjuB024150	turquoise	turquoise	B01_22125408	B01	21725408	22525408	21816604	21817447
	BjuB024279	green	green	B01_26022757	B01	25622757	26422757	26326857	26328376
	BjuB024280	darkorange	darkorange	B01_26022766	B01	25622766	26422766	26320631	26321873
	BjuB024428	purple	purple	B01_26022757	B01	25622757	26422757	25548726	25549903
	BjuB024430	red	red	B01_26022757	B01	25622757	26422757	25556880	25561392
	BjuB024435	turquoise	turquoise	B01_26022760	B01	25622760	26422760	25581934	25585134
	BjuB024436	turquoise	turquoise	B01_26022760	B01	25622760	26422760	25587298	25589873
	BjuB024437	grey60	grey60	B01_26022757	B01	25622757	26422757	25622398	25623139
	BjuB024438	grey	grey	B01_26022757	B01	25622757	26422757	25665258	25667150
	BjuB024439	magenta	magenta	B01_26022760	B01	25622760	26422760	25667492	25668865
	BjuB024447	magenta	magenta	B01_26022760	B01	25622760	26422760	25835115	25837227
	BjuB024448	black	black	B01_26022760	B01	25622760	26422760	25848787	25852214
	BjuB024450	salmon	salmon	B01_26022757	B01	25622757	26422757	25861976	25864240
	BjuB024451	turquoise	turquoise	B01_26022757	B01	25622757	26422757	25866666	25870643
	BjuB024452	brown	brown	B01_26022757	B01	25622757	26422757	25891398	25894113
	BjuB024453	turquoise	turquoise	B01_26022766	B01	25622766	26422766	25925747	25932030
	BjuB024457	grey	grey	B01_26022760	B01	25622760	26422760	25956983	25958626
	BjuB024463	skyblue3	skyblue3	B01_26022757	B01	25622757	26422757	25982405	25983100
	BjuB024466	darkmagenta	darkmagenta	B01_26022760	B01	25622760	26422760	26003305	26004018
	BjuB024470	brown	brown	B01_26022760	B01	25622760	26422760	26060258	26060440
	BjuB024474	lightcyan1	lightcyan1	B01_26022760	B01	25622760	26422760	26139472	26142598
	BjuB024475	brown	brown	B01_26022757	B01	25622757	26422757	26147405	26152924
	BjuB024476	darkorange	darkorange	B01_26022760	B01	25622760	26422760	26155189	26156894
	BjuB024477	purple	purple	B01_26022757	B01	25622757	26422757	26160325	26161413
	BjuB024479	greenyellow	greenyellow	B01_26022760	B01	25622760	26422760	26187578	26190647
	BjuB024482	darkred	darkred	B01_26022760	B01	25622760	26422760	26207306	26209236
	BjuB024483	grey	grey	B01_26022760	B01	25622760	26422760	26218371	26220534
	BjuB024486	darkorange	darkorange	B01_26022757	B01	25622757	26422757	26261983	26262684
	BjuB025746	brown	brown	B01_22125408	B01	21725408	22525408	22491385	22494286
	BjuB025747	greenyellow	greenyellow	B01_22125408	B01	21725408	22525408	22505078	22506654
	BjuB025749	turquoise	turquoise	B01_22125408	B01	21725408	22525408	22508715	22513351
	BjuB025750	pink	pink	B01_22125408	B01	21725408	22525408	22514561	22515622
	BjuB025752	salmon	salmon	B01_22125408	B01	21725408	22525408	22517963	22523871
	BjuB025760	green	green	B01_26022760	B01	25622760	26422760	26350115	26351331
	BjuB025762	darkmagenta	darkmagenta	B01_26022757	B01	25622757	26422757	26371183	26373234
	BjuB025763	darkturquoise	darkturquoise	B01_26022766	B01	25622766	26422766	26378573	26387007
	BjuB025764	black	black	B01_26022766	B01	25622766	26422766	26396068	26397989
	BjuB025765	blue	blue	B01_26022757	B01	25622757	26422757	26398952	26400924
	BjuB025766	turquoise	turquoise	B01_26022757	B01	25622757	26422757	26424016	26426554
	BjuB025767	turquoise	turquoise	B01_26022766	B01	25622766	26422766	26427837	26428022
	BjuB025768	midnightblue	midnightblue	B01_26022757	B01	25622757	26422757	26429511	26430293
	BjuB026820	red	red	B01_22125408	B01	21725408	22525408	21762508	21764820
	BjuB026821	blue	blue	B01_22125408	B01	21725408	22525408	21755640	21758456
	BjuB026823	green	green	B01_22125408	B01	21725408	22525408	21750908	21752132
	BjuB026824	turquoise	turquoise	B01_22125408	B01	21725408	22525408	21747599	21750569
	BjuB026828	lightcyan	lightcyan	B01_22125408	B01	21725408	22525408	21708452	21709161
	BjuB026830	turquoise	turquoise	B01_22125408	B01	21725408	22525408	21692040	21693323
	BjuB026832	brown	brown	B01_22125408	B01	21725408	22525408	21677124	21680194
	BjuB026833	brown	brown	B01_22125408	B01	21725408	22525408	21674066	21676183
	BjuB027007	lightcyan	lightcyan	B01_3121493	B01	2721493	3521493	3266038	3267809
	BjuB027008	turquoise	turquoise	B01_3121493	B01	2721493	3521493	3257266	3262974
	BjuB027012	brown	brown	B01_3121493	B01	2721493	3521493	3215054	3217051
	BjuB027013	darkred	darkred	B01_3121493	B01	2721493	3521493	3213281	3214424
	BjuB027014	royalblue	royalblue	B01_3121493	B01	2721493	3521493	3210439	3212256
	BjuB027015	lightgreen	lightgreen	B01_3121493	B01	2721493	3521493	3202989	3204766
	BjuB027019	darkred	darkred	B01_3121493	B01	2721493	3521493	3176016	3178891
	BjuB027021	salmon	salmon	B01_3121493	B01	2721493	3521493	3160855	3161223
	BjuB027025	yellow	yellow	B01_3121493	B01	2721493	3521493	3112343	3120464
	BjuB027026	turquoise	turquoise	B01_3121493	B01	2721493	3521493	3106732	3108442
	BjuB027027	tan	tan	B01_3121493	B01	2721493	3521493	3101395	3104263
	BjuB027028	tan	tan	B01_3121493	B01	2721493	3521493	3098150	3099133
	BjuB027031	lightcyan	lightcyan	B01_3121493	B01	2721493	3521493	3067571	3068200
	BjuB027032	brown	brown	B01_3121493	B01	2721493	3521493	3062085	3062471
	BjuB027033	brown	brown	B01_3121493	B01	2721493	3521493	3059936	3061558
	BjuB027034	magenta	magenta	B01_3121493	B01	2721493	3521493	3051737	3053879
	BjuB027035	royalblue	royalblue	B01_3121493	B01	2721493	3521493	3046665	3047288
	BjuB027036	pink	pink	B01_3121493	B01	2721493	3521493	3043973	3045749
	BjuB027041	red	red	B01_3121493	B01	2721493	3521493	3015268	3018487
	BjuB027043	magenta	magenta	B01_3121493	B01	2721493	3521493	2991811	2992154
	BjuB027046	magenta	magenta	B01_3121493	B01	2721493	3521493	2976616	2984018
	BjuB027047	skyblue	skyblue	B01_3121493	B01	2721493	3521493	2974478	2975685
	BjuB027048	black	black	B01_3121493	B01	2721493	3521493	2963472	2964347
	BjuB027051	blue	blue	B01_3121493	B01	2721493	3521493	2933702	2940274
	BjuB027052	turquoise	turquoise	B01_3121493	B01	2721493	3521493	2930467	2932847
	BjuB027054	lightgreen	lightgreen	B01_3121493	B01	2721493	3521493	2780480	2782741
	BjuB027059	green	green	B01_3121493	B01	2721493	3521493	2761325	2762461
	BjuB027062	orange	orange	B01_3121493	B01	2721493	3521493	2753328	2753678
	BjuB027064	blue	blue	B01_3121493	B01	2721493	3521493	2745639	2746542
	BjuB027065	green	green	B01_3121493	B01	2721493	3521493	2730687	2732466
	BjuB027067	salmon	salmon	B01_3121493	B01	2721493	3521493	2722162	2722689
	BjuB027068	purple	purple	B01_3121493	B01	2721493	3521493	2716520	2720113
	BjuB027069	turquoise	turquoise	B01_3121493	B01	2721493	3521493	2715657	2716176
	BjuB027072	salmon	salmon	B01_3121493	B01	2721493	3521493	2710446	2711201
	BjuB027075	salmon	salmon	B01_3121493	B01	2721493	3521493	2690731	2700519
	BjuB027076	greenyellow	greenyellow	B01_3121493	B01	2721493	3521493	2680297	2683642
	BjuB027077	tan	tan	B01_3121493	B01	2721493	3521493	2665913	2672224
	BjuB027078	turquoise	turquoise	B01_3121493	B01	2721493	3521493	2663301	2665224
	BjuB027079	magenta	magenta	B01_3121493	B01	2721493	3521493	2659860	2662658
	BjuB027084	grey60	grey60	B01_3121493	B01	2721493	3521493	2634862	2635377
	BjuB027085	yellow	yellow	B01_3121493	B01	2721493	3521493	2632248	2632725
	BjuB027157	black	black	B01_3121493	B01	2721493	3521493	3616833	3622816
	BjuB027161	red	red	B01_3121493	B01	2721493	3521493	3601474	3602218
	BjuB027162	turquoise	turquoise	B01_3121493	B01	2721493	3521493	3599903	3601006
	BjuB027170	salmon	salmon	B01_3121493	B01	2721493	3521493	3561289	3563442
	BjuB027175	black	black	B01_3121493	B01	2721493	3521493	3546205	3547627
	BjuB027177	yellow	yellow	B01_3121493	B01	2721493	3521493	3521197	3525048
	BjuB027179	grey	grey	B01_3121493	B01	2721493	3521493	3498607	3501133
	BjuB027180	paleturquoise	paleturquoise	B01_3121493	B01	2721493	3521493	3497676	3498119
	BjuB027181	green	green	B01_3121493	B01	2721493	3521493	3493091	3495321
	BjuB027182	green	green	B01_3121493	B01	2721493	3521493	3457112	3467257
	BjuB027784	black	black	B04_7089033	B04	6689033	7489033	6604639	6609502
	BjuB027785	cyan	cyan	B04_7089033	B04	6689033	7489033	6611829	6613101
	BjuB027788	brown	brown	B04_7089033	B04	6689033	7489033	6622553	6624672
	BjuB027789	black	black	B04_7089033	B04	6689033	7489033	6626995	6627306
	BjuB027794	blue	blue	B04_7089033	B04	6689033	7489033	6682653	6683690
	BjuB027795	green	green	B04_7089033	B04	6689033	7489033	6693896	6695311
	BjuB027796	yellow	yellow	B04_7089033	B04	6689033	7489033	6704551	6704856
	BjuB027797	brown	brown	B04_7089033	B04	6689033	7489033	6705830	6708326
	BjuB027798	black	black	B04_7089033	B04	6689033	7489033	6709462	6711806
	BjuB027799	black	black	B04_7089033	B04	6689033	7489033	6712045	6712338
	BjuB027801	brown	brown	B04_7089033	B04	6689033	7489033	6720508	6726472
	BjuB027804	blue	blue	B04_7089033	B04	6689033	7489033	6767155	6767648
	BjuB027805	yellowgreen	yellowgreen	B04_7089033	B04	6689033	7489033	6772738	6774454
	BjuB027806	turquoise	turquoise	B04_7089033	B04	6689033	7489033	6791339	6792024
	BjuB027807	tan	tan	B04_7089033	B04	6689033	7489033	6792027	6792765
	BjuB027808	tan	tan	B04_7089033	B04	6689033	7489033	6793433	6800289
	BjuB027809	blue	blue	B04_7089033	B04	6689033	7489033	6805294	6805911
	BjuB027810	skyblue3	skyblue3	B04_7089033	B04	6689033	7489033	6808061	6808698
	BjuB027811	turquoise	turquoise	B04_7089033	B04	6689033	7489033	6809405	6816298
	BjuB027814	darkmagenta	darkmagenta	B04_7089033	B04	6689033	7489033	6835703	6837820
	BjuB027815	purple	purple	B04_7089033	B04	6689033	7489033	6844331	6846091
	BjuB027820	greenyellow	greenyellow	B04_7089033	B04	6689033	7489033	6898572	6899729
	BjuB027821	lightgreen	lightgreen	B04_7089033	B04	6689033	7489033	6902430	6903495
	BjuB027826	turquoise	turquoise	B04_7089033	B04	6689033	7489033	6928778	6930031
	BjuB027827	pink	pink	B04_7089033	B04	6689033	7489033	6930754	6932688
	BjuB027832	darkgreen	darkgreen	B04_7089033	B04	6689033	7489033	6973676	6980702
	BjuB027833	brown	brown	B04_7089033	B04	6689033	7489033	6982653	6984470
	BjuB027837	red	red	B04_7089033	B04	6689033	7489033	6996200	6997936
	BjuB027838	turquoise	turquoise	B04_7089033	B04	6689033	7489033	6998233	6998808
	BjuB027839	darkgreen	darkgreen	B04_7089033	B04	6689033	7489033	7000454	7006198
	BjuB027840	black	black	B04_7089033	B04	6689033	7489033	7007278	7008204
	BjuB027841	darkgreen	darkgreen	B04_7089033	B04	6689033	7489033	7009570	7013193
	BjuB027843	midnightblue	midnightblue	B04_7089033	B04	6689033	7489033	7017787	7018474
	BjuB027848	green	green	B04_7089033	B04	6689033	7489033	7038592	7043525
	BjuB027851	magenta	magenta	B04_7089033	B04	6689033	7489033	7073727	7074269
	BjuB027852	turquoise	turquoise	B04_7089033	B04	6689033	7489033	7075028	7076802
	BjuB027854	grey	grey	B04_7089033	B04	6689033	7489033	7085188	7087320
	BjuB027855	magenta	magenta	B04_7089033	B04	6689033	7489033	7093069	7094103
	BjuB027857	pink	pink	B04_7089033	B04	6689033	7489033	7116835	7118693
	BjuB027858	turquoise	turquoise	B04_7089033	B04	6689033	7489033	7119656	7120336
	BjuB027860	turquoise	turquoise	B04_7089033	B04	6689033	7489033	7152134	7159388
	BjuB027861	blue	blue	B04_7089033	B04	6689033	7489033	7160823	7165802
	BjuB027863	red	red	B04_7089033	B04	6689033	7489033	7222489	7224319
	BjuB027865	darkgrey	darkgrey	B04_7089033	B04	6689033	7489033	7288622	7289227
	BjuB027866	violet	violet	B04_7089033	B04	6689033	7489033	7293074	7300798
	BjuB027870	turquoise	turquoise	B04_7089033	B04	6689033	7489033	7329798	7331063
	BjuB027871	paleturquoise	paleturquoise	B04_7089033	B04	6689033	7489033	7331519	7332389
	BjuB027872	brown	brown	B04_7089033	B04	6689033	7489033	7344644	7346341
	BjuB027873	darkgreen	darkgreen	B04_7089033	B04	6689033	7489033	7352828	7353874
	BjuB027874	black	black	B04_7089033	B04	6689033	7489033	7361576	7362091
	BjuB027875	black	black	B04_7089033	B04	6689033	7489033	7368962	7370170
	BjuB027876	blue	blue	B04_7089033	B04	6689033	7489033	7371878	7373161
	BjuB027878	white	white	B04_7089033	B04	6689033	7489033	7376310	7377837
	BjuB027879	yellow	yellow	B04_7089033	B04	6689033	7489033	7379810	7382246
	BjuB027880	white	white	B04_7089033	B04	6689033	7489033	7391445	7392023
	BjuB027881	plum1	plum1	B04_7089033	B04	6689033	7489033	7393219	7395766
	BjuB027883	magenta	magenta	B04_7089033	B04	6689033	7489033	7397762	7400008
	BjuB027890	cyan	cyan	B04_7089033	B04	6689033	7489033	7447840	7450215
	BjuB027896	lightgreen	lightgreen	B04_7089033	B04	6689033	7489033	7471289	7473167
	BjuB027901	tan	tan	B04_7089033	B04	6689033	7489033	7549168	7554039
	BjuB027902	brown	brown	B04_7089033	B04	6689033	7489033	7555208	7557490
	BjuB027903	yellow	yellow	B04_7089033	B04	6689033	7489033	7558204	7558950
	BjuB027904	purple	purple	B04_7089033	B04	6689033	7489033	7559830	7561866
	BjuB027905	darkgreen	darkgreen	B04_7089033	B04	6689033	7489033	7565281	7567036
	BjuB027907	brown	brown	B04_7089033	B04	6689033	7489033	7571757	7572743
	BjuB027908	turquoise	turquoise	B04_7089033	B04	6689033	7489033	7576165	7580884
	BjuB030981	steelblue	steelblue	B03_24227387	B03	23827387	24627387	24723729	24725153
	BjuB030982	turquoise	turquoise	B03_24227387	B03	23827387	24627387	24722153	24723099
	BjuB030984	salmon	salmon	B03_24227387	B03	23827387	24627387	24714497	24715063
	BjuB030986	black	black	B03_24227387	B03	23827387	24627387	24696407	24701484
	BjuB030994	black	black	B03_24227387	B03	23827387	24627387	24609652	24611929
	BjuB030997	black	black	B03_24227387	B03	23827387	24627387	24582498	24583877
	BjuB030998	black	black	B03_24227387	B03	23827387	24627387	24580412	24581431
	BjuB030999	black	black	B03_24227387	B03	23827387	24627387	24579954	24580130
	BjuB031000	black	black	B03_24227387	B03	23827387	24627387	24574700	24576286
	BjuB031001	black	black	B03_24227387	B03	23827387	24627387	24546051	24548533
	BjuB031002	black	black	B03_24227387	B03	23827387	24627387	24530114	24532883
	BjuB031003	black	black	B03_24227387	B03	23827387	24627387	24527467	24527769
	BjuB031004	darkred	darkred	B03_24227387	B03	23827387	24627387	24524482	24525748
	BjuB031005	orange	orange	B03_24227387	B03	23827387	24627387	24522570	24523193
	BjuB031006	purple	purple	B03_24227387	B03	23827387	24627387	24517271	24518536
	BjuB031007	turquoise	turquoise	B03_24227387	B03	23827387	24627387	24509414	24511303
	BjuB031009	darkolivegreen	darkolivegreen	B03_24227387	B03	23827387	24627387	24476376	24476732
	BjuB031010	yellow	yellow	B03_24227387	B03	23827387	24627387	24467286	24468996
	BjuB031011	green	green	B03_24227387	B03	23827387	24627387	24465235	24466035
	BjuB031015	purple	purple	B03_24227387	B03	23827387	24627387	24443703	24445901
	BjuB031017	purple	purple	B03_24227387	B03	23827387	24627387	24383951	24385156
	BjuB031018	black	black	B03_24227387	B03	23827387	24627387	24380341	24382949
	BjuB031020	skyblue3	skyblue3	B03_24227387	B03	23827387	24627387	24366648	24368563
	BjuB031022	purple	purple	B03_24227387	B03	23827387	24627387	24341483	24343494
	BjuB031023	salmon	salmon	B03_24227387	B03	23827387	24627387	24337666	24339735
	BjuB031026	cyan	cyan	B03_24227387	B03	23827387	24627387	24319513	24321363
	BjuB031028	white	white	B03_24227387	B03	23827387	24627387	24313105	24314359
	BjuB031030	blue	blue	B03_24227387	B03	23827387	24627387	24181282	24181923
	BjuB031034	turquoise	turquoise	B03_24227387	B03	23827387	24627387	24146464	24153360
	BjuB031035	turquoise	turquoise	B03_24227387	B03	23827387	24627387	24142836	24145682
	BjuB035900	blue	blue	B03_31570752	B03	31170752	31970752	31774198	31775856
	BjuB035901	darkorange	darkorange	B03_31570752	B03	31170752	31970752	31789635	31789973
	BjuB035902	red	red	B03_31570752	B03	31170752	31970752	31790687	31791136
	BjuB035905	red	red	B03_31570752	B03	31170752	31970752	31867291	31868854
	BjuB035906	purple	purple	B03_31570752	B03	31170752	31970752	31882758	31885351
	BjuB035909	mediumpurple3	mediumpurple3	B03_31570752	B03	31170752	31970752	31897179	31898519
	BjuB035910	darkturquoise	darkturquoise	B03_31570752	B03	31170752	31970752	31916847	31917193
	BjuB035911	blue	blue	B03_31570752	B03	31170752	31970752	31955061	31956686
	BjuB035912	darkred	darkred	B03_31570752	B03	31170752	31970752	31957021	31958283
	BjuB035913	turquoise	turquoise	B03_31570752	B03	31170752	31970752	31971992	31976790
	BjuB035916	turquoise	turquoise	B03_31570752	B03	31170752	31970752	31991274	31996346
	BjuB035919	turquoise	turquoise	B03_31570752	B03	31170752	31970752	32029321	32031209
	BjuB035920	turquoise	turquoise	B03_31570752	B03	31170752	31970752	32046370	32046657
	BjuB035921	brown	brown	B03_31570752	B03	31170752	31970752	32050581	32054080
	BjuB035922	darkorange	darkorange	B03_31570752	B03	31170752	31970752	32054809	32055696
	BjuB036595	magenta	magenta	B02_53299499	B02	52899499	53699499	52804334	52810225
	BjuB036596	blue	blue	B02_53299499	B02	52899499	53699499	52811164	52812559
	BjuB036597	black	black	B02_52922860	B02	52522860	53322860	52828270	52828491
	BjuB036598	turquoise	turquoise	B02_52922860	B02	52522860	53322860	52829001	52829639
	BjuB036601	blue	blue	B02_53299499	B02	52899499	53699499	52836972	52837797
	BjuB036602	grey60	grey60	B02_53299499	B02	52899499	53699499	52839594	52841147
	BjuB036604	blue	blue	B02_52922860	B02	52522860	53322860	52860774	52866222
	BjuB036605	blue	blue	B02_52922860	B02	52522860	53322860	52872095	52875629
	BjuB036609	darkgrey	darkgrey	B02_52922860	B02	52522860	53322860	52893712	52894089
	BjuB036610	midnightblue	midnightblue	B02_52922860	B02	52522860	53322860	52899516	52901781
	BjuB036612	greenyellow	greenyellow	B02_52922860	B02	52522860	53322860	52905018	52905707
	BjuB036613	lightgreen	lightgreen	B02_52922860	B02	52522860	53322860	52908713	52908859
	BjuB036616	darkturquoise	darkturquoise	B02_53299499	B02	52899499	53699499	52937511	52938845
	BjuB036617	lightsteelblue1	lightsteelblue1	B02_52922860	B02	52522860	53322860	52939581	52941230
	BjuB036618	turquoise	turquoise	B02_53299499	B02	52899499	53699499	52941753	52944804
	BjuB036619	yellowgreen	yellowgreen	B02_52922860	B02	52522860	53322860	52960763	52962441
	BjuB036621	red	red	B02_53299499	B02	52899499	53699499	52974736	52978548
	BjuB036751	tan	tan	B02_52922860	B02	52522860	53322860	53343506	53346461
	BjuB036752	midnightblue	midnightblue	B02_52922860	B02	52522860	53322860	53352112	53352481
	BjuB036753	turquoise	turquoise	B02_53299499	B02	52899499	53699499	53354375	53355341
	BjuB036754	purple	purple	B02_52922860	B02	52522860	53322860	53361974	53365753
	BjuB036757	grey	grey	B02_53299499	B02	52899499	53699499	53373391	53375364
	BjuB036758	turquoise	turquoise	B02_53299499	B02	52899499	53699499	53375687	53378054
	BjuB036760	cyan	cyan	B02_52922860	B02	52522860	53322860	53381925	53382542
	BjuB036761	midnightblue	midnightblue	B02_52922860	B02	52522860	53322860	53382598	53386407
	BjuB036763	turquoise	turquoise	B02_53299499	B02	52899499	53699499	53399704	53401791
	BjuB036764	turquoise	turquoise	B02_52922860	B02	52522860	53322860	53402020	53403087
	BjuB036766	magenta	magenta	B02_53299499	B02	52899499	53699499	53410254	53411174
	BjuB036768	turquoise	turquoise	B02_53299499	B02	52899499	53699499	53428396	53429928
	BjuB036769	turquoise	turquoise	B02_53299499	B02	52899499	53699499	53432392	53433562
	BjuB036770	darkgrey	darkgrey	B02_53299499	B02	52899499	53699499	53438271	53438819
	BjuB036772	yellow	yellow	B02_53299499	B02	52899499	53699499	53449823	53452155
	BjuB036773	blue	blue	B02_53299499	B02	52899499	53699499	53459852	53462525
	BjuB036774	greenyellow	greenyellow	B02_53299499	B02	52899499	53699499	53463970	53466913
	BjuB036775	turquoise	turquoise	B02_53299499	B02	52899499	53699499	53470115	53476583
	BjuB036777	green	green	B02_53299499	B02	52899499	53699499	53482467	53484095
	BjuB036778	brown	brown	B02_53299499	B02	52899499	53699499	53485740	53489237
	BjuB036779	green	green	B02_53299499	B02	52899499	53699499	53489242	53489680
	BjuB036780	blue	blue	B02_53299499	B02	52899499	53699499	53493829	53496190
	BjuB036783	yellow	yellow	B02_53299499	B02	52899499	53699499	53511001	53512971
	BjuB036784	yellow	yellow	B02_53299499	B02	52899499	53699499	53513578	53515327
	BjuB036785	greenyellow	greenyellow	B02_53299499	B02	52899499	53699499	53518311	53519144
	BjuB036790	yellow	yellow	B02_53299499	B02	52899499	53699499	53541913	53544167
	BjuB036791	darkorange	darkorange	B02_53299499	B02	52899499	53699499	53544575	53545280
	BjuB036792	blue	blue	B02_53299499	B02	52899499	53699499	53549409	53550530
	BjuB036793	yellowgreen	yellowgreen	B02_53299499	B02	52899499	53699499	53555792	53557450
	BjuB036794	tan	tan	B02_53299499	B02	52899499	53699499	53558277	53561497
	BjuB036795	brown	brown	B02_53299499	B02	52899499	53699499	53574664	53577005
	BjuB036796	turquoise	turquoise	B02_53299499	B02	52899499	53699499	53583023	53584098
	BjuB036797	yellow	yellow	B02_53299499	B02	52899499	53699499	53584522	53587344
	BjuB036799	tan	tan	B02_53299499	B02	52899499	53699499	53591989	53594301
	BjuB036800	yellow	yellow	B02_53299499	B02	52899499	53699499	53597654	53600049
	BjuB036801	red	red	B02_53299499	B02	52899499	53699499	53602381	53604496
	BjuB036802	yellow	yellow	B02_53299499	B02	52899499	53699499	53619148	53620779
	BjuB036807	darkgrey	darkgrey	B02_53299499	B02	52899499	53699499	53662364	53663594
	BjuB036808	yellow	yellow	B02_53299499	B02	52899499	53699499	53672455	53672913
	BjuB036811	grey60	grey60	B02_53299499	B02	52899499	53699499	53688059	53689182
	BjuB036813	cyan	cyan	B02_53299499	B02	52899499	53699499	53696729	53697115
	BjuB036814	brown	brown	B02_53299499	B02	52899499	53699499	53699325	53699618
	BjuB036815	red	red	B02_53299499	B02	52899499	53699499	53715334	53716959
	BjuB036816	yellow	yellow	B02_53299499	B02	52899499	53699499	53726981	53729687
	BjuB036817	skyblue3	skyblue3	B02_53299499	B02	52899499	53699499	53734107	53735771
	BjuB036819	brown	brown	B02_53299499	B02	52899499	53699499	53771147	53772347
	BjuB036820	blue	blue	B02_53299499	B02	52899499	53699499	53773216	53775165
	BjuB036821	pink	pink	B02_53299499	B02	52899499	53699499	53790436	53791593
	BjuB036822	red	red	B02_53299499	B02	52899499	53699499	53796037	53797730
	BjuB036823	yellow	yellow	B02_53299499	B02	52899499	53699499	53798531	53799140
	BjuB038623	black	black	B07_30564846	B07	30164846	30964846	30826905	30827347
	BjuB038624	green	green	B07_30564846	B07	30164846	30964846	30819542	30822016
	BjuB038625	darkred	darkred	B07_30564882	B07	30164882	30964882	30807806	30818680
	BjuB038943	white	white	B04_28116690	B04	27716690	28516690	28114683	28115240
	BjuB038944	tan	tan	B04_28116690	B04	27716690	28516690	28109847	28113053
	BjuB038949	turquoise	turquoise	B04_28116690	B04	27716690	28516690	28061550	28063521
	BjuB038952	lightgreen	lightgreen	B04_28116690	B04	27716690	28516690	28047558	28051006
	BjuB038954	lightyellow	lightyellow	B04_28116690	B04	27716690	28516690	28041621	28043905
	BjuB038955	magenta	magenta	B04_28116690	B04	27716690	28516690	28017847	28021598
	BjuB038959	violet	violet	B04_28116690	B04	27716690	28516690	27866791	27870586
	BjuB039046	yellow	yellow	B02_40425945	B02	40025945	40825945	40484534	40485034
	BjuB039047	purple	purple	B02_40426592	B02	40026592	40826592	40479498	40480963
	BjuB039051	yellow	yellow	B02_40426592	B02	40026592	40826592	40462446	40465020
	BjuB039055	violet	violet	B02_40426592	B02	40026592	40826592	40436206	40437348
	BjuB039056	grey	grey	B02_40426592	B02	40026592	40826592	40426291	40430052
	BjuB039057	darkorange	darkorange	B02_40426592	B02	40026592	40826592	40423931	40425331
	BjuB039058	turquoise	turquoise	B02_40425945	B02	40025945	40825945	40420977	40423209
	BjuB039059	black	black	B02_40426592	B02	40026592	40826592	40410239	40411523
	BjuB039060	purple	purple	B02_40425945	B02	40025945	40825945	40406619	40408761
	BjuB039062	purple	purple	B02_40425945	B02	40025945	40825945	40398825	40400213
	BjuB039065	purple	purple	B02_40425945	B02	40025945	40825945	40392419	40392745
	BjuB039885	royalblue	royalblue	B07_16002213	B07	15602213	16402213	15896105	15896533
	BjuB039888	blue	blue	B07_16002213	B07	15602213	16402213	15889280	15890635
	BjuB039890	purple	purple	B07_16002213	B07	15602213	16402213	15880816	15881675
	BjuB039892	blue	blue	B07_16002213	B07	15602213	16402213	15875629	15877820
	BjuB039894	blue	blue	B07_16002213	B07	15602213	16402213	15867766	15869823
	BjuB039896	orange	orange	B07_16002213	B07	15602213	16402213	15863793	15864341
	BjuB039897	darkgrey	darkgrey	B07_16002213	B07	15602213	16402213	15858040	15858270
	BjuB039899	turquoise	turquoise	B07_16002213	B07	15602213	16402213	15848289	15851173
	BjuB039900	lightsteelblue1	lightsteelblue1	B07_16002213	B07	15602213	16402213	15845250	15846377
	BjuB039902	green	green	B07_16002213	B07	15602213	16402213	15830480	15832571
	BjuB039904	pink	pink	B07_16002213	B07	15602213	16402213	15826223	15828454
	BjuB039905	tan	tan	B07_16002213	B07	15602213	16402213	15824112	15825243
	BjuB039908	brown	brown	B07_16002213	B07	15602213	16402213	15744437	15746687
	BjuB039909	black	black	B07_16002213	B07	15602213	16402213	15714888	15729116
	BjuB039910	turquoise	turquoise	B07_16002213	B07	15602213	16402213	15711961	15712272
	BjuB039912	skyblue	skyblue	B07_16002213	B07	15602213	16402213	15703576	15703901
	BjuB039919	brown	brown	B07_16002213	B07	15602213	16402213	15639686	15640787
	BjuB039921	turquoise	turquoise	B07_16002213	B07	15602213	16402213	15617768	15618488
	BjuB039922	turquoise	turquoise	B07_16002213	B07	15602213	16402213	15615846	15616901
	BjuB039923	blue	blue	B07_16002213	B07	15602213	16402213	15608019	15613331
	BjuB039926	brown	brown	B07_16002213	B07	15602213	16402213	15596964	15599998
	BjuB039927	darkgrey	darkgrey	B07_16002213	B07	15602213	16402213	15594288	15596172
	BjuB039930	turquoise	turquoise	B07_16002213	B07	15602213	16402213	15585005	15589458
	BjuB039931	purple	purple	B07_16002213	B07	15602213	16402213	15582634	15583014
	BjuB039932	magenta	magenta	B07_16002213	B07	15602213	16402213	15574073	15576867
	BjuB039933	saddlebrown	saddlebrown	B07_16002213	B07	15602213	16402213	15569799	15572821
	BjuB039935	magenta	magenta	B07_16002213	B07	15602213	16402213	15566397	15568146
	BjuB039936	brown	brown	B07_16002213	B07	15602213	16402213	15562363	15565569
	BjuB039937	brown	brown	B07_16002213	B07	15602213	16402213	15556526	15556859
	BjuB039938	green	green	B07_16002213	B07	15602213	16402213	15553694	15555142
	BjuB039940	yellow	yellow	B07_16002213	B07	15602213	16402213	15540796	15542146
	BjuB039941	turquoise	turquoise	B07_16002213	B07	15602213	16402213	15538950	15540694
	BjuB039942	magenta	magenta	B07_16002213	B07	15602213	16402213	15532694	15535880
	BjuB039946	midnightblue	midnightblue	B07_16002213	B07	15602213	16402213	15515019	15516834
	BjuB039947	black	black	B07_16002213	B07	15602213	16402213	15514176	15514574
	BjuB039948	turquoise	turquoise	B07_16002213	B07	15602213	16402213	15503298	15504756
	BjuB043888	turquoise	turquoise	B03_24227387	B03	23827387	24627387	23738686	23739855
	BjuB043889	blue	blue	B03_24227387	B03	23827387	24627387	23739993	23742040
	BjuB043891	darkorange	darkorange	B03_24227387	B03	23827387	24627387	23744205	23745137
	BjuB043892	greenyellow	greenyellow	B03_24227387	B03	23827387	24627387	23746409	23754448
	BjuB043895	lightcyan1	lightcyan1	B03_24227387	B03	23827387	24627387	23797621	23798663
	BjuB043900	magenta	magenta	B03_24227387	B03	23827387	24627387	23839457	23843830
	BjuB043901	cyan	cyan	B03_24227387	B03	23827387	24627387	23860556	23862502
	BjuB043902	violet	violet	B03_24227387	B03	23827387	24627387	23865818	23866989
	BjuB043903	brown	brown	B03_24227387	B03	23827387	24627387	23872760	23873885
	BjuB043904	violet	violet	B03_24227387	B03	23827387	24627387	23880010	23880315
	BjuB043905	magenta	magenta	B03_24227387	B03	23827387	24627387	23880631	23889097
	BjuB043906	royalblue	royalblue	B03_24227387	B03	23827387	24627387	23891903	23893326
	BjuB043910	blue	blue	B03_24227387	B03	23827387	24627387	23926913	23927962
	BjuB043911	brown	brown	B03_24227387	B03	23827387	24627387	23949695	23957048
	BjuB043912	darkgreen	darkgreen	B03_24227387	B03	23827387	24627387	23957432	23963065
	BjuB043913	grey60	grey60	B03_24227387	B03	23827387	24627387	23967917	23970399
	BjuB043914	cyan	cyan	B03_24227387	B03	23827387	24627387	23979288	23980413
	BjuB043915	turquoise	turquoise	B03_24227387	B03	23827387	24627387	23980713	23982208
	BjuB043916	green	green	B03_24227387	B03	23827387	24627387	23982877	23983815
	BjuB043918	yellow	yellow	B03_24227387	B03	23827387	24627387	24002708	24004294
	BjuB043919	yellow	yellow	B03_24227387	B03	23827387	24627387	24008265	24011304
	BjuB043920	midnightblue	midnightblue	B03_24227387	B03	23827387	24627387	24013202	24014766
	BjuB043921	pink	pink	B03_24227387	B03	23827387	24627387	24016321	24017250
	BjuB043922	brown	brown	B03_24227387	B03	23827387	24627387	24027564	24029025
	BjuB043924	blue	blue	B03_24227387	B03	23827387	24627387	24040308	24041507
	BjuB043926	green	green	B03_24227387	B03	23827387	24627387	24050428	24054789
	BjuB043935	darkgrey	darkgrey	B03_27425545	B03	27025545	27825545	27404017	27405361
	BjuB043937	yellow	yellow	B03_27425545	B03	27025545	27825545	27414342	27416891
	BjuB043938	orange	orange	B03_27425545	B03	27025545	27825545	27418165	27418431
	BjuB043939	turquoise	turquoise	B03_27425545	B03	27025545	27825545	27419469	27421761
	BjuB043946	yellow	yellow	B03_27425545	B03	27025545	27825545	27500942	27503929
	BjuB043948	greenyellow	greenyellow	B03_27425545	B03	27025545	27825545	27518075	27518863
	BjuB043950	violet	violet	B03_27425545	B03	27025545	27825545	27521864	27522925
	BjuB043951	midnightblue	midnightblue	B03_27425545	B03	27025545	27825545	27525501	27528376
	BjuB043953	yellow	yellow	B03_27425545	B03	27025545	27825545	27531924	27532906
	BjuB043956	magenta	magenta	B03_27425545	B03	27025545	27825545	27554479	27557711
	BjuB043959	orangered4	orangered4	B03_27425545	B03	27025545	27825545	27571504	27572069
	BjuB043960	lightgreen	lightgreen	B03_27425545	B03	27025545	27825545	27572170	27574902
	BjuB043963	blue	blue	B03_27425545	B03	27025545	27825545	27598741	27599307
	BjuB043964	blue	blue	B03_27425545	B03	27025545	27825545	27600347	27604752
	BjuB043965	yellow	yellow	B03_27425545	B03	27025545	27825545	27606587	27607753
	BjuB043967	royalblue	royalblue	B03_27425545	B03	27025545	27825545	27633220	27635077
	BjuB043968	brown	brown	B03_27425545	B03	27025545	27825545	27637850	27642125
	BjuB043970	darkolivegreen	darkolivegreen	B03_27425545	B03	27025545	27825545	27650574	27653574
	BjuB043971	yellow	yellow	B03_27425545	B03	27025545	27825545	27662529	27666251
	BjuB043973	brown	brown	B03_27425545	B03	27025545	27825545	27672474	27681071
	BjuB043978	green	green	B03_27425545	B03	27025545	27825545	27706670	27707256
	BjuB043979	turquoise	turquoise	B03_27425545	B03	27025545	27825545	27708254	27710201
	BjuB043981	darkgrey	darkgrey	B03_27425545	B03	27025545	27825545	27718960	27724570
	BjuB043983	yellow	yellow	B03_27425545	B03	27025545	27825545	27728596	27729693
	BjuB043984	orange	orange	B03_27425545	B03	27025545	27825545	27732982	27734025
	BjuB043985	brown	brown	B03_27425545	B03	27025545	27825545	27740616	27745591
	BjuB043986	turquoise	turquoise	B03_27425545	B03	27025545	27825545	27752254	27755791
	BjuB043987	purple	purple	B03_27425545	B03	27025545	27825545	27757453	27759822
	BjuB043992	brown	brown	B03_27425545	B03	27025545	27825545	27805299	27809570
	BjuB043996	magenta	magenta	B03_27425545	B03	27025545	27825545	27838338	27838562
	BjuB043998	brown	brown	B03_27425545	B03	27025545	27825545	27841220	27846786
	BjuB043999	lightgreen	lightgreen	B03_27425545	B03	27025545	27825545	27850843	27859677
	BjuB044001	lightcyan	lightcyan	B03_27425545	B03	27025545	27825545	27887440	27891989
	BjuB044003	black	black	B03_27425545	B03	27025545	27825545	27900171	27900791
	BjuB044006	turquoise	turquoise	B03_27425545	B03	27025545	27825545	27922167	27924040
	BjuB044392	turquoise	turquoise	B02_52922860	B02	52522860	53322860	52545942	52548392
	BjuB044393	turquoise	turquoise	B02_52922860	B02	52522860	53322860	52550330	52553058
	BjuB044394	turquoise	turquoise	B02_52922860	B02	52522860	53322860	52558758	52559435
	BjuB044398	yellowgreen	yellowgreen	B02_52922860	B02	52522860	53322860	52584716	52585404
	BjuB044399	turquoise	turquoise	B02_52922860	B02	52522860	53322860	52590275	52591785
	BjuB044400	yellow	yellow	B02_52922860	B02	52522860	53322860	52596234	52597890
	BjuB044401	turquoise	turquoise	B02_52922860	B02	52522860	53322860	52598847	52599535
	BjuB044402	midnightblue	midnightblue	B02_52922860	B02	52522860	53322860	52600002	52602103
	BjuB044403	turquoise	turquoise	B02_52922860	B02	52522860	53322860	52604403	52605922
	BjuB044407	green	green	B02_52922860	B02	52522860	53322860	52619042	52620322
	BjuB044408	pink	pink	B02_52922860	B02	52522860	53322860	52623500	52627656
	BjuB044409	turquoise	turquoise	B02_52922860	B02	52522860	53322860	52627936	52629394
	BjuB044411	orange	orange	B02_52922860	B02	52522860	53322860	52640888	52645858
	BjuB044414	yellow	yellow	B02_52922860	B02	52522860	53322860	52657843	52660077
	BjuB044415	turquoise	turquoise	B02_52922860	B02	52522860	53322860	52663858	52664785
	BjuB044417	green	green	B02_52922860	B02	52522860	53322860	52672364	52673221
	BjuB044418	yellow	yellow	B02_52922860	B02	52522860	53322860	52674851	52676350
	BjuB044420	black	black	B02_52922860	B02	52522860	53322860	52677766	52678857
	BjuB044422	turquoise	turquoise	B02_52922860	B02	52522860	53322860	52681152	52681631
	BjuB044423	turquoise	turquoise	B02_52922860	B02	52522860	53322860	52683707	52685741
	BjuB044424	turquoise	turquoise	B02_52922860	B02	52522860	53322860	52687640	52688567
	BjuB044425	brown	brown	B02_52922860	B02	52522860	53322860	52689249	52690388
	BjuB044426	magenta	magenta	B02_52922860	B02	52522860	53322860	52693825	52694140
	BjuB044427	blue	blue	B02_52922860	B02	52522860	53322860	52702120	52702341
	BjuB044430	lightcyan	lightcyan	B02_52922860	B02	52522860	53322860	52714048	52716966
	BjuB044431	tan	tan	B02_52922860	B02	52522860	53322860	52720088	52721838
	BjuB044432	brown	brown	B02_52922860	B02	52522860	53322860	52722958	52724541
	BjuB044435	darkolivegreen	darkolivegreen	B02_52922860	B02	52522860	53322860	52739972	52740295
	BjuB044437	brown	brown	B02_52922860	B02	52522860	53322860	52748381	52750763
	BjuB044439	brown	brown	B02_52922860	B02	52522860	53322860	52757313	52757655
	BjuB044440	midnightblue	midnightblue	B02_52922860	B02	52522860	53322860	52758039	52759353
	BjuB044442	lightyellow	lightyellow	B02_52922860	B02	52522860	53322860	52773454	52774911
	BjuB044443	turquoise	turquoise	B02_52922860	B02	52522860	53322860	52776400	52778132
	BjuB044445	blue	blue	B02_52922860	B02	52522860	53322860	53231535	53234810
	BjuB044446	blue	blue	B02_53299499	B02	52899499	53699499	53236348	53236908
	BjuB044448	brown	brown	B02_53299499	B02	52899499	53699499	53244435	53247435
	BjuB044449	darkolivegreen	darkolivegreen	B02_52922860	B02	52522860	53322860	53247781	53256436
	BjuB044451	darkred	darkred	B02_53299499	B02	52899499	53699499	53261216	53262830
	BjuB044453	darkmagenta	darkmagenta	B02_53299499	B02	52899499	53699499	53266007	53269983
	BjuB044454	purple	purple	B02_53299499	B02	52899499	53699499	53271839	53272153
	BjuB044456	blue	blue	B02_52922860	B02	52522860	53322860	53275203	53276151
	BjuB044458	yellow	yellow	B02_53299499	B02	52899499	53699499	53280944	53283400
	BjuB044459	lightsteelblue1	lightsteelblue1	B02_52922860	B02	52522860	53322860	53284348	53285114
	BjuB044460	turquoise	turquoise	B02_52922860	B02	52522860	53322860	53288099	53289666
	BjuB044462	turquoise	turquoise	B02_53299499	B02	52899499	53699499	53292988	53295852
	BjuB045127	greenyellow	greenyellow	B07_30564846	B07	30164846	30964846	30342984	30343785
	BjuB046170	pink	pink	B08_50135811	B08	49735811	50535811	49810681	49811329
	BjuB046172	greenyellow	greenyellow	B08_50135811	B08	49735811	50535811	49820892	49821191
	BjuB048714	skyblue	skyblue	B02_52922860	B02	52522860	53322860	52422282	52429296
	BjuB048716	turquoise	turquoise	B02_52922860	B02	52522860	53322860	52434144	52434764
	BjuB048720	lightcyan	lightcyan	B02_52922860	B02	52522860	53322860	52457854	52463764
	BjuB048721	greenyellow	greenyellow	B02_52922860	B02	52522860	53322860	52464201	52467151
	BjuB048722	turquoise	turquoise	B02_52922860	B02	52522860	53322860	52467610	52469834
	BjuB048723	yellow	yellow	B02_52922860	B02	52522860	53322860	52469952	52472219
	BjuB048725	cyan	cyan	B02_52922860	B02	52522860	53322860	52482619	52484033
	BjuB048726	pink	pink	B02_52922860	B02	52522860	53322860	52488308	52488631
	BjuB048727	purple	purple	B02_52922860	B02	52522860	53322860	52492400	52494026
	BjuB048730	turquoise	turquoise	B02_52922860	B02	52522860	53322860	52524626	52525765

## Sheet: Table S7
	B06 chromosome 23.955-24.089mb region contains genes and SNP variation
	Chr.	Site（b）	P-value	Variant type	Gene_ID	SNP area
	B06	23981114	4.18e-05	missense_variant	BjuB022275	exon
	B06	23981115	4.18e-05	missense_variant	BjuB022275	exon
	B06	23981116	4.18e-05	stop_gained	BjuB022275	exon
	B06	24071086	4.93e-05	missense_variant	BjuB022288	exon
	B06	24074251	5.44e-05	missense_variant	BjuB022289	intron
	B06	24074255	5.16e-05	missense_variant	BjuB022289	intron
	B06	24074867	5.18e-05	missense_variant	BjuB022289	intron
	B06	24076147	8.59e-06	stop_gained	BjuB022289	exon
	B06	24076195	4.36e-05	missense_variant	BjuB022289	exon
	B06	24076209	4.36e-05	stop_gained	BjuB022289	exon
	B06	24076228	4.36e-05	missense_variant	BjuB022289	exon
	B06	24081816	4.12e-06	missense_variant	BjuB022291	intron
	B06	24084023	7.86e-06	missense_variant	BjuB022292	exon
	B06	24084030	7.86e-06	missense_variant	BjuB022292	exon
	B06	24084218	8.46e-06	missense_variant	BjuB022292	exon
	B06	24084221	8.46e-06	missense_variant	BjuB022292	exon
	B06	24084228	8.46e-06	missense_variant	BjuB022292	exon
	B06	24084758	6.02e-06	missense_variant	BjuB022292	exon
	B06	24086789	5.22e-05	－	BjuB022293	intergenic_region
	B06	24086820	5.6e-05		BjuB022293	intergenic_region
	B06	24087108	9.21e-05		BjuB022293	upstream_gene_
	B06	24088175	9.56e-05	synonymous_variant	BjuB022293	exon
	B06	24088369	4.81e-05	synonymous_variant	BjuB022293	exon
	B06	24088381	4.81e-05	synonymous_variant	BjuB022293	exon
	B06	24088384	4.81e-05	synonymous_variant	BjuB022293	exon
	B06	24088423	4.81e-05	synonymous_variant	BjuB022293	exon
	B06	24088753	6.54e-07	synonymous_variant	BjuB022293	exon
	B06	24088780	2.42e-06	synonymous_variant	BjuB022293	exon
	B06	24089047	2.06e-05	synonymous_variant	BjuB022293	exon
	B06	24089111	1.16e-05	－	BjuB022293	downstream_gene_
	B06	24089141	6.16e-06	－	BjuB022293	downstream_gene_
	B06	24089227	3.13e-07	－	BjuB022293	downstream_gene_
	B06	24089249	6e-07	－	BjuB022293	downstream_gene_
